# Supplementary material for: Molecular determinants archetypical to the phylum Nematoda
Source: BMC Genomics. 2009 Mar 18;10:114. doi: 10.1186/1471-2164-10-114 (PMC2666764; doi:10.1186/1471-2164-10-114)
Supplement: Additional file 1 — Statistics of the NemFam groups. This table lists the comparison of statistics by different protein family groups. [file 1471-2164-10-114-S1.xls]

## Sheet: Table S1
Statistics of the NemFam groups.
Statistics	Non-NF	NFa	NFp	NFn	PFam-A (Seed)
Total Families	835	26	296	462	8296
Total Sequences	8764	212	1514	3685	151109
Avg. # Members	11	10	5	8	15
Avg. # Members STDEV	12	8	4	5	24
Min. # Members	3	3	3	3	2
Max. # Members	263	45	50	37	137
Avg. Member Length	218	158	107	158	475
Avg. Member Length STDEV	162	87	53	83	485
Min. Member Length	10	10	9	21	70
Max. Member Length	1481	690	409	607	4404
Avg. %ID	0.490393	0.538033	0.592406	0.522168	0.404931
Avg. %ID STDEV	0.11782	0.11192	0.149755	0.112147	0.167963
Min. %ID	0.00495	0.044776	0.027027	0.009009	0.008772
Max. %ID	1	1	1	1	1
