# Supplementary material for: Molecular determinants archetypical to the phylum Nematoda
Source: BMC Genomics. 2009 Mar 18;10:114. doi: 10.1186/1471-2164-10-114 (PMC2666764; doi:10.1186/1471-2164-10-114)
Supplement: Additional file 2 — Annotation of the NFa groups. This table includes details of the NFa groups, including functional and structural annotations. [file 1471-2164-10-114-S2.xls]

## Sheet: Table S2
Annotation of the NFa groups.
NFa	Members	# Members	KEGG Mapping	InterPro Mapping	SP	TM	RNAi	PFAM	PDB	Intfam
NF_0103_0318	MI06291 MH06754 MH06525 MC00801 MI00472	5	-	IPR007588(Zinc finger, FLYWCH-type)	-	-	-	-	-	-
NF_0103_0370	MJ01406 MI06460 MH09273	3	-	-	-	-	-	-	-	-
NF_0104_0842	MC01710 MA00620 MI05070 MJ00361 MA02256 MA01308	6	-	IPR013998(Nebulin)	-	-	-	-	-	-
NF_0203_0954	14459.m00239 DI02167 AE01650	3	-	IPR004087(K Homology) IPR004088(K Homology, type 1)	-	-	-	-	-	-
NF_0203_1101	GP01952 15169.m00085 SR00893	3	-	-	-	+	-	-	-	-
NF_0204_0057	MP00204 14992.m10920 MJ01080 GP01956	4	-	IPR015019(Mitogen-activated protein kinase kinase 1 interacting)	-	+	-	-	-	-
NF_0205_0292	AC_55388778.eannot.1003 cr01.Contig31.wum.152.1 AC_55391870.eannot.1003 14990.m07966 gi-39589628-emb-CAE66863.1- ZC247.2	6	-	-	-	+	WT	-	-	-
NF_0205_0450	PP00907 K01A11.1 gi-39590660-emb-CAE65030.1- 14980.m02820 cr01.Contig4.wum.216.1	5	-	IPR000886(Endoplasmic reticulum targeting sequence)	-	-	WT	-	-	-
NF_0205_0479	MJ04554 MC04715 MH08293 MA03007 MJ04585 14939.m00173	6	-	IPR006612(Zinc finger, C2CH-type)	-	+	-	-	-	-
NF_0205_0714	cr01.Contig4.wum.405.1 gi-39590789-emb-CAE65162.1- HC00143 F58A4.6 MH06397	5	-	-	-	-	Emb	-	-	-
NF_0205_0756	TX01416 gi-39594059-emb-CAE70169.1- cr01.Contig4.wum.100.1 14599.m00264 F10E9.4	5	-	-	-	-	Let Lva reduced_brood_size Gro	-	-	-
NF_0206_0998	14204.m00108 PP00903 cr01.Contig15.wum.71.1 NB02460 F55F8.6 NB01372 gi-39598249-emb-CAE68941.1-	7	-	IPR008518(Protein of unknown function DUF800)	-	+	Emb	-	-	-
NF_0209_0876	cr01.Contig52.wum.17.1 AC00579 12594.m00025 HC09840 AE02866 OS04097 NB02449 gi-39592013-emb-CAE75233.1- F55C10.5	9	-	IPR008025(PKC-activated phosphatase-1 inhibitor)	-	-	-	-	-	-
NF_0209_0953	AC05147 Y54G9A.7 14248.m00664 cr01.Contig9.wum.297.1 gi-39591227-emb-CAE73280.1- AS01164 HC09816 PP01442 AC_55402134.eannot.1003 AC_55392998.eannot.1003 NB04071	11	-	IPR005829(Sugar transporter superfamily)	-	+	Emb	-	-	-
NF_0305_0275	gi-39583378-emb-CAE66352.1- 15215.m00047 XI04470 TS00467 C30G7.2 XI01386	6	-	IPR000169(Peptidase, cysteine peptidase active site)	+	+	-	-	-	-
NF_0306_0365	cr01.Contig65.wum.110.1 cr01.Contig4219.wum.1.1 14972.m06950 C25G4.11 gi-39585663-emb-CAE59865.1- AC_55399715.eannot.1003 SR02102	7	-	IPR007110(Immunoglobulin-like) IPR008957(Fibronectin, type III-like fold) IPR003599(Immunoglobulin subtype) IPR013106(Immunoglobulin V-set) IPR003961(Fibronectin, type III) IPR012336(Thioredoxin-like fold)	+	+	WT	-	-	-
NF_0307_0641	cr01.Contig146.wum.19.1 gi-39593964-emb-CAE70074.1- ZK418.4 HC07698 14979.m04580 MI04948 MH06233	7	-	-	-	-	Lva pharyngeal_morphology_abnormal unclassified Emb Ste	-	-	-
NF_0307_0889	C09D4.2 cr01.Contig16.wum.234.1 HC03668 gi-39595567-emb-CAE67068.1- cr01.Contig16.wum.235.1 XI02567 AC04865 12803.m00026 gi-39595566-emb-CAE67067.1-	9	-	IPR001041(Ferredoxin)	+	+	WT	-	-	-
NF_0308_1018	PT04207 OS00355 NB00692 AS02149 cr01.Contig8.wum.45.1 HC01465 gi-39595521-emb-CAE60559.1- Y54E10BL.5	8	K03938(NADH dehydrogenase (ubiquinone) Fe-S protein 5)	-	-	-	reduced_brood_size	-	-	-
NF_0310_0428	HG00249 C24D10.6 AC_Contig7230.1.eannot.1004 HC08472 cr01.Contig1091.wum.2.1 gi-39588401-emb-CAE72752.1- MP01357 MC04771 cr01.Contig44.wum.91.1 15161.m00144 DI00544	11	-	IPR010625(CHCH)	-	-	WT	-	-	-
NF_0310_0830	MA03192 MI03793 cr01.Contig0.wum.771.1 gi-39597931-emb-CAE68623.1- AC_59272057.eannot.1003 AE04952 C46C11.3 SR01412 MH00987 13175.m00137	10	-	-	-	+	WT	-	-	-
NF_0311_0018	AS02351 13068.m00024 HC08215 HG02028 HC02143 gi-39597551-emb-CAE59781.1- HC07468 AS15447 AC01688 AC02736 SR03900 cr01.Contig2.wum.43.1 AE00709 MH02997 F44G4.2	15	K03958(NADH dehydrogenase (ubiquinone) 1 beta subcomplex 2)	-	-	+	Lva Emb reduced_brood_size	-	-	+
NF_0315_0193	NB03676 HC04890 AS00779 MC00532 OS04192 MH02123 AE01306 MJ05125 gi-39597539-emb-CAE59769.1- C18E9.4 SS00869 HC01772 AC00602 MA02677 15295.m00028 MI02094	16	K03959(NADH dehydrogenase (ubiquinone) 1 beta subcomplex 3)	IPR012576(NADH-ubiquinone oxidoreductase B12 subunit)	-	-	Lva Age Emb Gro	-	-	-
NF_0408_0557	NB03912 cr01.Contig3861.wum.2.1 MH05655 cr01.Contig179.wum.1.1 AS02142 MH05654 gi-39586352-emb-CAE74009.1- F59B8.1a cr01.Contig3824.wum.1.1 GR02134 XI05262	11	-	IPR008946(Nuclear hormone receptor, ligand-binding)	+	+	WT	-	-	-
NF_0415_0212	MI08208 GR01474 AS01510 TX01940 15081.m00161 MP01603 HC02343 Y71H2AM.4 SS02198 cr01.Contig4.wum.268.1 PE00210 AC03188 gi-39590615-emb-CAE64985.1- SR01231 TS00946	15	K03968(NADH dehydrogenase (ubiquinone) 1 subcomplex unknown 2)	IPR009423(NADH-ubiquinone oxidoreductase subunit b14.5b)	-	+	Lva Emb Gro	-	-	-
NF_0418_0773	MJ01444 XI03873 gi-39593785-emb-CAE62078.1- MH06931 MI02134 PT04017 HC09742 14237.m00398 AE00601 HG01390 AC04145 MP01415 cr01.Contig32.wum.150.1 ZK809.3 PP01904 HS00157 SR00570 NB00973 cr01.Contig819.wum.1.1	19	K03962(NADH dehydrogenase (ubiquinone) 1 beta subcomplex 6)	-	-	+	Lva Emb reduced_brood_size Gro	-	-	-
