# Supplementary material for: Molecular determinants archetypical to the phylum Nematoda
Source: BMC Genomics. 2009 Mar 18;10:114. doi: 10.1186/1471-2164-10-114 (PMC2666764; doi:10.1186/1471-2164-10-114)
Supplement: Additional file 4 — Annotation of the NFp groups. This table includes details of the NFp groups, including functional and structural annotations. [file 1471-2164-10-114-S4.xls]

## Sheet: Table S4
Annotation of the NFp groups.
NFp	Members	# Members	KEGG Mapping	InterPro Mapping	SP	TM	RNAi	PFAM	PDB	Intfam
NF_0103_0015	MI00674 MP00490 MJ04810	3	-	-	-	-	-	-	-
NF_0103_0027	MA00466 MC03576 MH08142	3	-	-	-	-	-	-	-
NF_0103_0054	MC02123 MH04067 MJ03014	3	-	IPR011009(Protein kinase-like)	-	-	-	-	-
NF_0103_0055	HC01847 NB03215 AC02605	3	-	-	-	+	-	-	-
NF_0103_0060	MA00795 MC04420 MH03805 MH02161 MH04599	5	-	IPR007588(Zinc finger, FLYWCH-type) IPR010916(TonB box, N-terminal)	-	-	-	-	-
NF_0103_0082	MI00618 MP00596 MJ04650	3	-	-	-	-	-	-	-
NF_0103_0087	MI03323 MH08456 SS03525	3	-	-	-	-	-	-	-
NF_0103_0088	MC03902 MA00828 MI08762	3	-	-	-	-	-	-	-
NF_0103_0094	NB00243 HC04524 AE04273 AE04520	4	-	-	+	+	-	-	-
NF_0103_0102	MH09466 MH02421 MC03453 MI01793	4	-	-	+	+	-	-	-
NF_0103_0109	HG00384 GR01477 GP00522 HG00680	4	-	-	+	+	-	-	-
NF_0103_0123	MJ04082 MJ00374 MI05502 MH09108	4	-	-	-	-	-	-	-
NF_0103_0126	MJ01654 MI00881 MA02229	3	-	-	-	-	-	-	-
NF_0103_0127	MJ01521 MI08233 MH09220	3	-	-	-	-	-	-	-
NF_0103_0132	MI06621 MH00716 MJ04184	3	-	IPR000886(Endoplasmic reticulum targeting sequence)	-	-	-	-	-
NF_0103_0138	MJ01398 MP00699 MI08649	3	-	-	-	+	-	-	-
NF_0103_0140	MI01002 MJ01329 MH09168	3	-	-	-	-	-	-	-
NF_0103_0141	MJ04116 MH03644 MH00292 MP00171	4	-	-	-	-	-	-	-
NF_0103_0151	MA02300 MJ02207 MH04370	3	-	-	-	-	-	-	-
NF_0103_0158	MA02494 HG00500 MJ03064	3	-	-	-	+	-	-	-
NF_0103_0168	MJ00502 MH07598 MC00511	3	-	-	-	+	-	-	-
NF_0103_0170	HC05050 AE00707 NB00227	3	-	IPR000583(Glutamine amidotransferase, class-II)	+	-	-	-	-
NF_0103_0180	MH01946 MI08204 MC02653	3	-	-	-	-	-	-	-
NF_0103_0189	MH10977 MI07804 MC00926	3	-	-	+	-	-	-	-
NF_0103_0197	OS03792 AC03781 HC09696	3	-	-	-	-	-	-	-
NF_0103_0201	MJ03808 MP00124 MI01473 MJ00358	4	-	-	+	-	-	-	-
NF_0103_0202	MI03401 MA03319 MH01131	3	-	-	+	+	-	-	-
NF_0103_0210	AE00522 OS04654 NB03959	3	-	-	-	+	-	-	-
NF_0103_0231	MJ01343 MH10251 MI08145	3	-	-	-	-	-	-	-
NF_0103_0232	MH06405 MP00460 MI02345	3	-	-	-	+	-	-	-
NF_0103_0236	MJ00135 MI00015 MH06794	3	-	-	-	+	-	-	-
NF_0103_0264	GP02065 MJ02192 MH06234	3	-	-	-	-	-	-	-
NF_0103_0265	MH10602 MC05774 MI07791	3	-	-	-	+	-	-	-
NF_0103_0267	NB02467 AC01964 HC03773	3	-	-	+	+	-	-	-
NF_0103_0285	MI05865 MJ01274 MJ04309 MI06068 MP01548 MJ01172 MI06140	7	-	-	+	-	-	-	-
NF_0103_0295	AE04359 AC_Contig2003.2.eannot.1003 OS01902	3	-	-	-	+	-	-	-
NF_0103_0302	MH05725 MC02483 MJ01476 MH03388	4	-	-	-	+	-	-	-
NF_0103_0319	AC00249 HC00643 NB02668	3	-	-	+	-	-	-	-
NF_0103_0333	AC03758 OS03752 NB01122 AC01351	4	-	-	-	-	-	-	-
NF_0103_0339	MP01685 MI08149 MH05234	3	-	-	-	+	-	-	-
NF_0103_0343	MH09204 GP03333 MC05889 MH06849	4	-	-	+	-	-	-	-
NF_0103_0344	NB03901 OS04765 HC03725	3	-	-	+	-	-	-	-
NF_0103_0348	MH10094 MJ00893 MI01235 MH01030 MJ04960	5	-	-	+	+	-	-	-
NF_0103_0357	MA01941 MP01867 MH03171	3	-	-	-	-	-	-	-
NF_0103_0361	MP01361 GR00607 MI03167	3	-	-	+	+	-	-	-
NF_0103_0366	MA00909 MC00748 MI03796 MA01460	4	-	-	-	-	-	-	-
NF_0103_0378	MA00800 MJ03036 MI00049 MJ02931	4	-	-	-	-	-	-	-
NF_0103_0384	MH01142 MJ00077 MJ05113 MJ05116 MJ00645 MJ00853 MI02418 MJ00861 MJ05107 MJ05111 MJ00078	11	-	-	+	-	-	-	-
NF_0103_0398	MJ03590 MA00423 MA01642 MJ00869 MJ00032 MJ00030 MJ00870 MI01831	8	-	-	+	-	-	-	-
NF_0103_0401	MA03240 MH08020 MI08278 MI08089	4	-	-	-	-	-	-	-
NF_0103_0406	HC03042 HC02650 AC03778 NB00298	4	-	-	+	-	-	-	-
NF_0103_0416	MI00373 MJ01401 MC00851	3	-	-	-	-	-	-	-
NF_0103_0434	MP00077 MA00282 MJ02298 MJ02118 MA00555 MA03119 MA02838 MA02712 MA03321 MA02662 MA00449 MJ03752	12	-	-	+	+	-	-	-
NF_0103_0441	DI00419 AS06607 14981.m02393 AS05196 AS09838 AS06775 AS06875 AS06421 AS06986 AS09836 AS10309 AS06534 14981.m02471	13	-	-	-	-	-	-	-
NF_0103_0444	MC04660 MJ00723 MI02817 MJ05053	4	-	-	+	-	-	-	-
NF_0103_0453	GR00433 MI01987 MC01066	3	-	-	+	+	-	-	-
NF_0103_0480	MJ01053 MI06545 MP00366	3	-	IPR001232(SKP1 component) IPR011333(BTB/POZ fold)	-	-	-	-	-
NF_0103_0483	MI05313 MH02293 MC00230	3	-	-	-	-	-	-	-
NF_0103_0490	MH05080 MI07116 MA01797	3	-	IPR000612(Protein of unknown function UPF0057)	-	+	-	-	-
NF_0103_0500	MI06308 HG00982 GR01848	3	-	IPR000953(Chromo)	-	-	-	-	-
NF_0103_0526	MA03151 MP00733 MC03352	3	-	-	-	-	-	-	-
NF_0103_0539	NB00553 HC07980 OS04157	3	-	-	-	+	-	-	+
NF_0103_0540	MI03184 MJ04952 MA03220	3	-	-	-	-	-	-	-
NF_0103_0546	MJ00606 MI01474 MJ02567 MP01705	4	-	IPR003887(Lamino-associated polypeptide 2/emerin)	-	+	-	-	-
NF_0103_0549	MI01712 MC02309 MH02484	3	-	-	-	+	-	-	-
NF_0103_0566	SR01307 PT00426 SS02504	3	-	-	-	-	-	-	-
NF_0103_0567	GP01507 GR00346 HG00326	3	-	IPR011001(Saposin-like)	+	-	-	-	-
NF_0103_0570	GR00324 MC02340 MI01370	3	-	-	-	-	-	-	-
NF_0103_0596	HC03802 NB03916 OS00903	3	-	-	-	-	-	-	-
NF_0103_0600	MJ00909 MI02815 MI00185 MH00521 MJ00910	5	-	-	+	+	-	-	-
NF_0103_0608	SS03452 MI00777 SR02308	3	-	-	-	-	-	-	-
NF_0103_0610	SS02254 MH09283 PT00630	3	-	-	-	-	-	-	-
NF_0103_0611	MH06502 MC00602 MI03603	3	-	IPR000473(Ribosomal protein L36)	+	-	-	-	-
NF_0103_0612	MC05158 MH01074 MP01293	3	-	-	-	-	-	-	-
NF_0103_0613	MI00850 MJ01016 MH06535	3	-	IPR005491(ENT)	-	-	-	-	-
NF_0103_0617	MC03973 MH06095 MI08136	3	-	-	-	-	-	-	-
NF_0103_0656	MI07260 MC05820 MH01304	3	-	-	+	+	-	-	-
NF_0103_0669	MA03284 MI01238 MH07866	3	-	-	-	-	-	-	-
NF_0103_0698	MJ02232 MH05765 MI05260	3	-	IPR002198(Short-chain dehydrogenase/reductase SDR)	-	-	-	-	-
NF_0103_0704	MC00724 MI05839 MA00835	3	-	-	+	-	-	-	-
NF_0103_0707	MH05294 MA00814 MI02932	3	-	-	-	-	-	-	-
NF_0103_0711	AC00458 OS04809 AE00701	3	-	-	+	-	-	-	-
NF_0103_0715	NB02410 OS04655 AE03573	3	-	-	+	-	-	-	-
NF_0103_0717	MA01659 MH00584 MI01539	3	-	-	-	-	-	-	-
NF_0103_0732	MI03933 MA02073 MH11126	3	-	-	+	-	-	-	-
NF_0103_0746	MI01900 MJ01303 MC04913 MJ05140	4	-	-	+	-	-	-	-
NF_0103_0747	MI08893 MC00129 MA00365	3	-	-	-	-	-	-	-
NF_0103_0780	MA01852 MI00800 MC02822	3	-	IPR002332(P-II protein urydylation site)	-	+	-	-	-
NF_0103_0789	GP02426 GP01962 HS00530 GP02438 HS00533 HG01880	6	-	-	+	-	-	-	-
NF_0103_0806	MC05368 MH02244 MA03054	3	-	-	+	-	-	-	-
NF_0103_0808	MH04229 MI00908 RS00412	3	-	IPR006058(2Fe-2S ferredoxin, iron-sulphur binding site)	-	-	-	-	-
NF_0103_0816	MJ00515 MI04183 MH09272	3	-	-	-	-	-	-	-
NF_0103_0817	MH06869 MP01305 MP00774 MI06355	4	-	-	-	-	-	-	-
NF_0103_0819	MJ04385 MA00594 MI00214	3	-	-	-	-	-	-	-
NF_0103_0822	MJ00069 MI08261 MJ01373 MJ00081 MJ05103 MC04844	6	-	-	-	-	-	-	-
NF_0103_0836	MI03937 MP01495 HG01225	3	-	-	-	-	-	-	-
NF_0103_0843	MP01968 MA00654 MJ03171	3	-	-	-	+	-	-	-
NF_0103_0856	MJ00919 MI03605 MH09185	3	-	-	-	-	-	-	-
NF_0103_0873	PT02921 PT01825 PT00141 PT00664 SS01161 SR00839 SS01995	7	-	-	+	-	-	-	-
NF_0103_0892	MI08457 MC05772 MJ01404 MJ01030 MJ04996	5	-	-	-	+	-	-	-
NF_0103_0905	MI06337 MJ01221 MJ01473 MJ00965 MC04692	5	-	-	-	-	-	-	-
NF_0103_0906	SR01971 SS01272 PT01432	3	-	-	-	-	-	-	-
NF_0103_0933	MI05643 MA00631 MJ01934	3	-	-	-	+	-	-	-
NF_0103_0939	NB01004 OS00312 HC00345	3	-	-	-	-	-	-	-
NF_0103_0991	MI06743 MH06724 MC01969	3	-	-	-	-	-	-	-
NF_0103_1007	DI02134 15003.m00149 AS02138	3	-	-	-	-	-	-	-
NF_0103_1014	MI09023 MI07775 MJ01995 MH09978	4	-	-	-	-	-	-	-
NF_0103_1030	MI03494 MH01011 MC02996	3	-	-	+	-	-	-	-
NF_0103_1059	MJ00565 MI02424 MA00126 MJ00262	4	-	-	-	-	-	-	-
NF_0103_1084	MH00239 MJ01679 MA01352	3	-	-	-	-	-	-	-
NF_0103_1092	MH01602 MJ04790 MI07888 MH02159	4	-	-	-	-	-	-	-
NF_0103_1095	MH04787 MI03656 MC00811	3	-	-	-	+	-	-	-
NF_0103_1110	MH00945 MI06794 MC04968	3	-	-	-	-	-	-	-
NF_0103_1112	MP00301 MI00924 MH07673 MP00918	4	-	-	-	-	-	-	-
NF_0103_1115	GP02042 HS01325 HG01307 GP02591 GP00664	5	-	-	+	-	-	-	-
NF_0103_1123	MA00517 MI02070 MC02848	3	-	IPR011061(Proteinase inhibitor I14/I15, hirudin/antistatin)	+	-	-	-	-
NF_0103_1125	MP02262 MA01699 MI01914 MP00504	4	-	-	-	-	-	-	-
NF_0103_1129	MI03880 MH00334 MC04697	3	-	-	-	-	-	-	-
NF_0103_1131	MC05395 MJ01034 MH00834	3	-	-	+	-	-	-	-
NF_0103_1134	MC02049 MI05007 MH04583	3	-	-	-	-	-	-	-
NF_0103_1140	MJ01362 MI05761 MJ01356 MP00868	4	-	-	-	-	-	-	-
NF_0103_1148	MH06779 MI08305 MJ01225	3	-	-	-	-	-	-	-
NF_0103_1150	MC05762 MJ01231 MA00337	3	-	-	-	-	-	-	-
NF_0103_1154	MP02123 MC05003 MJ01335	3	-	-	-	-	-	-	-
NF_0103_1156	MA00010 MC02207 MA02563 MI02872 MA00130 MA00001	6	-	IPR009060(UBA-like)	-	-	-	-	-
NF_0103_1157	MJ03658 MC00436 MH01779	3	-	-	-	-	-	-	-
NF_0103_1166	HC04974 AE00257 AC01757	3	-	-	+	-	-	-	-
NF_0103_1193	MI04622 SR03537 MC00096	3	-	-	-	-	-	-	-
NF_0103_1201	NB00638 AC03871 HC07709	3	-	-	-	-	-	-	-
NF_0103_1206	MH01727 MH06619 MI01531 MC05285	4	-	-	+	+	-	-	-
NF_0103_1210	MJ04739 MH05858 MA03166	3	-	-	-	-	-	-	-
NF_0103_1214	MJ01368 MP01479 MP00280 MJ00091 MI09002	5	-	-	-	+	-	-	-
NF_0103_1221	MH03528 MI04961 MJ02683	3	-	-	-	-	-	-	-
NF_0103_1228	MH07678 MI05122 MJ03768	3	-	-	-	-	-	-	-
NF_0103_1229	MH03401 MA02630 MC00654	3	-	-	-	-	-	-	-
NF_0103_1234	MC00635 MA02785 MH09674	3	-	-	-	-	-	-	-
NF_0103_1238	HC08987 HC00674 AE01630 HC04046 AC04213	5	-	-	+	-	-	-	-
NF_0103_1255	MP00234 MP02039 MI08122 MP02201 MP02041 MP01512 MP00228 MP02164 MP01518 MP00241 MP01625 MP01579 MJ01449 MP01640 MP01523	15	-	-	-	-	-	-	-
NF_0103_1264	MI03650 MA02716 MJ05165	3	-	-	-	-	-	-	-
NF_0103_1285	MH05761 MI08323 MC05293	3	-	-	-	+	-	-	-
NF_0103_1290	MP01385 MJ00284 MA01609 MJ02090	4	-	-	-	+	-	-	-
NF_0103_1298	MP00574 MI00990 MC03557	3	-	-	-	+	-	-	-
NF_0103_1304	MC01932 MI01130 MH00241	3	-	-	-	+	-	-	-
NF_0103_1307	MI05399 MJ03456 MA00931	3	-	-	-	-	-	-	-
NF_0103_1313	MI04736 MH05070 MJ01813	3	-	-	-	-	-	-	-
NF_0103_1314	MP02075 MC04802 MH01444	3	-	-	-	-	-	-	-
NF_0103_1319	MH07419 MP01301 MC02149	3	-	-	-	-	-	-	-
NF_0103_1322	MA02742 MA00049 MA00044 MI03627 MJ00799 MI02842 MA00560 MJ00452 MJ00865 MA00316 MA03268 MA00269	12	-	-	+	-	-	-	-
NF_0103_1323	MH08334 MP00872 MI00587	3	-	IPR001952(Alkaline phosphatase) IPR001969(Peptidase aspartic, active site)	-	-	-	-	-
NF_0103_1327	GR02163 MC00917 MI01137	3	-	-	+	+	-	-	-
NF_0103_1342	MI03638 MJ00507 MH09177	3	-	-	-	+	-	-	-
NF_0103_1345	MA03175 MH08078 MJ04424 MH07580 MH07427 MH04870 MH08140 MH08518	8	-	-	+	+	-	-	-
NF_0103_1370	SR02155 PT02767 SS01482	3	-	-	-	-	-	-	-
NF_0103_1371	MJ03872 MA01068 MJ00913 MH06760	4	-	-	-	-	-	-	-
NF_0103_1376	MI04106 MP00799 MC03771 MP01775	4	-	-	-	-	-	-	-
NF_0103_1378	MH07395 MA01559 MI03636	3	-	-	-	-	-	-	-
NF_0103_1383	MH03781 MH00260 MI02816 MA02351	4	-	-	-	-	-	-	-
NF_0103_1417	MC02003 MJ02671 MH00901	3	-	-	-	-	-	-	-
NF_0103_1421	MH10751 MP00425 MP00831 MI01368	4	-	-	-	+	-	-	-
NF_0103_1428	MH09506 MJ00898 MI00562	3	-	-	+	+	-	-	-
NF_0103_1466	MP00569 MA01092 MH05162	3	-	-	-	+	-	-	-
NF_0103_1468	MP00785 MJ01393 MI06593	3	-	-	-	+	-	-	-
NF_0103_1474	MH02216 MC02286 PE00054	3	-	-	+	+	-	-	-
NF_0103_1492	MA00037 MH08755 MA00045 MH08104 MI03266 MA00346 MA00257	7	-	-	-	-	-	-	-
NF_0103_1498	MC05871 MI08212 MH10375	3	-	-	-	+	-	-	-
NF_0103_1503	MP00346 MI06317 MC04206	3	-	-	-	-	-	-	-
NF_0103_1517	SS02167 SR01879 PT02710	3	-	-	-	+	-	-	-
NF_0103_1519	MJ01241 MI08189 MJ01076 PT04317	4	-	-	-	-	-	-	-
NF_0103_1526	OS04571 NB03840 HC00422	3	-	-	-	-	-	-	-
NF_0103_1540	MI03717 MH02610 MJ05048 MJ05145	4	-	-	-	+	-	-	-
NF_0103_1548	MJ01125 MJ01319 MJ01365 MI07453 MH09352 MI06942	6	-	-	-	-	-	-	-
NF_0103_1555	AC00652 AE00035 OS01010 OS04498	4	-	-	-	-	-	-	-
NF_0103_1558	MI03203 MA03299 MC01905	3	-	-	-	-	-	-	-
NF_0103_1561	MA00040 MC03599 MA00051 MI01013	4	-	-	+	-	-	-	-
NF_0103_1587	HG00479 GR00227 GP03278	3	-	-	-	+	-	-	-
NF_0103_1592	MC03087 MH00551 MI02620	3	-	-	-	-	-	-	-
NF_0104_0007	MP00723 MH01286 MJ02477 MI06184 MH03434	5	-	-	-	-	-	-	-
NF_0104_0014	MC04903 MJ00106 MJ00766 MJ05117 MI02240 MH02128	6	-	-	-	-	-	-	-
NF_0104_0025	MP00821 MC03222 MA02926 MJ03404 MA03139	5	-	-	+	+	-	-	-
NF_0104_0026	MH06584 MI01169 MJ00902 MP00459	4	-	-	-	-	-	-	-
NF_0104_0118	MH04269 MJ01598 MI07142 MC00256	4	-	-	-	-	-	-	-
NF_0104_0130	MP01353 MH02267 MC05051 MI01524	4	-	-	-	-	-	-	-
NF_0104_0166	MJ00632 MJ00707 MC00711 MJ04445 MH07859 MI02268	6	-	-	-	-	-	-	-
NF_0104_0167	MH09522 MJ03266 MA00390 MC00617	4	-	-	+	-	-	-	-
NF_0104_0171	MP01320 MI07727 MA00774 MJ04093	4	-	-	-	+	-	-	-
NF_0104_0215	MI02745 MA02874 MH11221 MH10098 MC00613	5	-	-	+	+	-	-	-
NF_0104_0224	MP00340 MH00115 MC03421 MH05077 MI01878	5	-	-	-	-	-	-	-
NF_0104_0225	MJ05091 MP01283 MH06632 MI07045	4	-	-	-	+	-	-	-
NF_0104_0245	HC02958 AC00364 OS04526 NB00744	4	-	-	+	+	-	-	-
NF_0104_0250	MC05708 MI02280 MJ00009 MJ00136 MH09150	5	-	-	+	+	-	-	-
NF_0104_0283	MC03165 MI01382 MH08690 HS00755	4	-	-	-	-	-	-	-
NF_0104_0356	MP00342 MH09487 MJ04497 MI08256	4	-	-	+	-	-	-	-
NF_0104_0383	MJ00051 GR00045 MP00629 MJ00056 MH08538	5	-	-	-	+	-	-	-
NF_0104_0393	MC02900 MJ05129 MH01157 MI07986	4	-	-	-	-	-	-	-
NF_0104_0402	MH03635 MJ00572 MI06456 MC04106	4	-	-	-	+	-	-	-
NF_0104_0454	MA00305 MH00994 MP01898 MC00022 MP00478	5	-	-	-	+	-	-	-
NF_0104_0455	HC03644 AE01607 OS04211 AC03860	4	-	-	-	+	-	-	+
NF_0104_0524	MJ00504 MC05014 MI00843 MJ00006 MH08890	5	-	IPR007667(Hypoxia induced protein conserved region)	-	+	-	-	-
NF_0104_0536	MJ00046 MI00795 MA00118 MP00859 MI06747 MJ00034	6	-	-	-	-	-	-	-
NF_0104_0556	MA01658 MC04843 MH00069 MI05946	4	-	-	-	-	-	-	-
NF_0104_0605	GR00799 MI03394 HG01521 MJ05017 MJ00506	5	-	-	+	+	-	-	-
NF_0104_0615	MA00211 MI00026 MJ00203 MI00781 MJ00217 MC01571	6	-	-	-	-	-	-	-
NF_0104_0670	MC05669 MI05396 MJ04040 MP00053	4	-	IPR001005(SANT, DNA-binding) IPR009057(Homeodomain-like) IPR014778(Myb, DNA-binding)	-	+	-	-	-
NF_0104_0705	MI03683 MA00123 MJ01761 MH00151	4	-	-	-	-	-	-	-
NF_0104_0709	MH05865 GP02715 GR00123 HG00601	4	-	-	-	-	-	-	-
NF_0104_0727	MP01472 MA01613 MP00002 MJ00735 MP01364 MI07915 MP00619	7	-	-	-	+	-	-	-
NF_0104_0735	MH00100 MC01012 MI00771 MA00198	4	-	IPR009003(Peptidase, trypsin-like serine and cysteine) IPR001254(Peptidase S1 and S6, chymotrypsin/Hap)	+	-	-	-	-
NF_0104_0770	GR00716 MJ05025 MC00603 MI00440	4	-	-	+	-	-	-	-
NF_0104_0878	MJ00705 MA02819 MJ00428 MP01946 MI01689 MP00586	6	-	-	-	-	-	-	-
NF_0104_0882	HC03098 NB01381 AC00974 OS01287	4	-	-	-	+	-	-	+
NF_0104_0895	MP02244 MJ01510 MJ02837 MJ03440 MP02040 MA02184 MI00077	7	-	-	-	-	-	-	-
NF_0104_0918	MP01402 MI08126 MJ01340 MA03219 MI06171	5	-	-	-	-	-	-	-
NF_0104_0943	GR01505 MJ02385 MA01881 MI00370	4	-	-	-	+	-	-	-
NF_0104_0959	MC00483 MJ00693 MH01998 MI01967	4	-	-	-	-	-	-	-
NF_0104_0980	MP00829 MH04249 MC02805 MI01618	4	-	-	-	-	-	-	-
NF_0104_0987	MC03447 MJ00451 MA00561 MH02483 MA00566 MA00331 MA03308 MA00440 MH08256 MA00351 MA00443	11	-	-	+	-	-	-	-
NF_0104_1076	MJ00116 MI08473 MJ00513 MJ04946 MH10533 MC05717	6	-	IPR013090(Phospholipase A2, active site)	-	-	-	-	-
NF_0104_1098	MI01686 MJ01268 MC05069 MH01352	4	-	-	-	-	-	-	-
NF_0104_1198	MI01292 MH07332 MA02150 MJ00590	4	-	IPR012877(Protein of unknown function DUF1679, Caenorhabditis species)	-	-	-	-	-
NF_0104_1218	MI01381 MI01527 MJ02921 MI07820 MJ01529 MJ03689 MJ01295 MI08251 MA00967 MI00208 MH02118 MJ02823	12	-	-	-	+	-	-	-
NF_0104_1231	PE00105 GR01239 MI02502 MH09480	4	-	-	-	-	-	-	-
NF_0104_1282	MJ02082 MJ02681 MH04432 MC03981 MI00695	5	-	-	+	-	-	-	-
NF_0104_1362	MA00222 MI04874 MJ00313 MH10877 MJ00057	5	-	-	-	-	-	-	-
NF_0104_1389	MH02389 MP00507 MC02370 MI00193	4	-	-	-	-	-	-	-
NF_0104_1393	MA00680 MI02785 MJ02686 MC01136	4	-	-	+	-	-	-	-
NF_0104_1398	MC05821 HG00902 GR00914 MH01495	4	-	IPR010849(DiGeorge syndrome critical 6)	-	-	-	-	-
NF_0104_1400	MJ01226 MP01400 MI01552 MA01960 MP01679 MP01674	6	-	-	-	-	-	-	-
NF_0104_1413	MI03139 MA00227 MH02437 MJ03174	4	-	-	-	+	-	-	-
NF_0104_1451	MC03655 MP00955 MJ04136 MA00701	4	-	-	-	-	-	-	-
NF_0105_0023	MJ00918 PE00437 MI02381 MJ01059 MJ00165 MJ00115 MC01069 MP00288	8	-	-	-	+	-	-	-
NF_0105_0070	MP00865 MP00728 MH07148 MA03190 MA02700 MP00729 MA00854 MP00063 MH08946 MI04163 MA03085 MJ02980 MP01203 MA03063 MP01768 MP01883 MH09009 MH07698 MA03130 MP00043	20	-	-	+	+	-	-	-
NF_0105_0106	MC02976 MJ00709 MI04180 MA00441 MH08263 MJ04611 MJ04375 MA00284	8	-	-	-	-	-	-	-
NF_0105_0351	MP01040 MJ00160 MA00079 MJ03313 MP00637 MH01418 MI02445	7	-	-	-	-	-	-	-
NF_0105_0400	MA00161 MP00949 MP00473 MJ00756 MP01027 MI02262 MJ03050 MJ00425 MC05519	9	-	-	-	-	-	-	-
NF_0105_0502	MA00504 MJ02063 MA00314 HG00577 MH01734 MC05344	6	-	-	-	-	-	-	-
NF_0105_0527	MC05752 MA03077 MA03215 MA03371 MJ04748 MA02689 MP01843 MA02859 MP00595 MA03218 MI08375 MJ04827 MA02877 MP00116 MP00938 MA02899 MA03327 MA03072 MJ00757 MA00290 MA02961 MA02853	22	-	-	+	+	-	-	-
NF_0105_0679	MJ00500 MH09371 MJ05067 MC02461 MP01963 MJ04973 MJ00867 MJ00525 MI00480 MJ00850 MC02571	11	-	-	+	+	-	-	-
NF_0105_0734	MJ03915 MA00431 MJ00347 MI01839 MC01166 MJ02052 MJ04036 MH02538 MJ02112	9	-	-	+	+	-	-	-
NF_0105_1138	HG00403 MI07663 MJ00915 MC05666 MJ04990 MP00190	6	-	-	-	-	-	-	-
NF_0105_1146	MH02776 MC01182 MC01222 MA00481 MJ00839 MI02746 MJ00633 MJ00364 MA02476 MJ00064 MH07403 MI02264 MJ04570	13	-	-	+	-	-	-	-
NF_0105_1164	MH01877 MI08983 MI00602 MP01952 MC03395 MA03057	6	-	-	+	-	-	-	-
NF_0105_1179	MJ03846 HG01601 GR02081 RS00106 MC03313	5	-	-	-	-	-	-	-
NF_0105_1240	MJ00813 MJ00329 MI05174 MA01134 MA01530 MH00821 MC03816	7	-	-	-	+	-	-	-
NF_0105_1253	MI01599 MJ01413 MP00297 MC00797 MJ01147 MA02861 MJ01193 MJ01255	8	-	-	-	+	-	-	-
NF_0105_1337	MC01053 MI04475 MA00233 MI01436 MC03439 MI02400 MI01328 MJ02904 MJ02053 MC03445 MH04512 MI02045 MJ02915 MC01202 MJ03345 MJ02709	16	-	-	+	-	-	-	-
NF_0105_1473	MH08290 MA02945 MI01708 MC00956 MJ00465 MA02754	6	-	-	+	+	-	-	-
NF_0105_1504	MI01094 MH02283 MJ01142 MC00512 MP01430	5	-	-	+	+	-	-	-
NF_0105_1580	HG00375 MC02859 MI05680 MA00309 GR00419	5	-	-	-	-	-	-	-
NF_0106_0013	MI00035 MC02680 MA00558 MC03245 MI00003 MJ00794 MA00509 MJ00681 MJ00050 MA00482 MJ03220 MA00756 MJ00271 MI04721 MA03073 MI01984 MH02504 MJ00179 MH02685 MI01296 MA03153 MP00834 MP00472 MA00304 MA00458	25	-	IPR002223(Proteinase inhibitor I2, Kunitz metazoa)	+	+	-	-	-
NF_0106_0086	HG00832 MI08634 RS00612 MP01527 MC05142 MH02381	6	-	-	-	-	-	-	-
NF_0106_0108	MP02023 MJ01384 MJ00842 MJ01094 MJ00080 MJ01417 MJ05095 MJ01100 MJ00650 MJ00774 MP02047 MJ05012 MP00678 MJ03394 MJ00120 HS00511 MH02233 MJ01438 MH09257 MP02106 MJ00129 MJ00857 MJ00646 MC05735 MI01595 MI08191	26	-	-	+	+	-	-	-
NF_0106_0177	MJ00231 MI02180 MC01024 HG01325 MP01471 MH01848	6	-	-	-	+	-	-	-
NF_0106_0475	GP01864 MI02123 GR01855 MH01341 MJ01414 MC00621	6	-	-	+	-	-	-	-
NF_0106_1235	MA02750 GR00717 HG00569 MC03536 MJ00249 MH01144	6	-	-	-	-	-	-	-
NF_0106_1449	MH09110 MI04525 MC02645 MP00557 MJ00499 MJ04961 HG01102	7	-	-	-	-	-	-	-
NF_0106_1458	MC00726 MJ04076 MI04645 MC00204 MA02329 MC00306 MH00753 MH05930 MH05779 MP01106 MJ03410 MI07800 MP01442 MH09241 MH05675 MC03684 MI00923 MI08401 MI08597 MH04848 MH10297 MH03659 MI01568 MI08040 MC01618 MC01863 MH03358 MI05522 MH00755 MH04847 MP01616 MJ04127 MH03199 MH01924 MH03769 MI01638 MP01793 MH03658 MI07720 MI08288 MI05753 MA01535 MI05860 MI08183 MH06586 MI07506 MI06282 MI08394 MJ02102 MI00306	50	-	IPR001810(Cyclin-like F-box)	-	+	-	-	-
NF_0106_1569	MJ00101 MH10623 HG00510 MP00716 MC00800 MI02118	6	-	IPR004202(Cytochrome c oxidase subunit VIIc)	-	+	-	-	-
NF_0107_0222	MP01454 MJ00237 MA00012 MC02748 MI04295 MP01459 MJ00302 MH02627 MP01448 HG01467 MA00203 MJ03946 MP01150	13	-	-	-	-	-	-	-
NF_0107_0528	RS00263 MC04769 RS00146 MJ00490 MI04412 MP00378 MA03018 MH09190	8	-	-	+	-	-	-	-
NF_0107_0621	MC05214 MA01637 MC00874 GR01853 MH07475 HG01324 MH01063 MI04657 GP00164 HG00291	10	-	IPR001781(Zinc finger, LIM-type)	-	-	-	-	-
NF_0107_1260	SS02623 GR00651 HG01805 MJ05168 MI00484 GR00019 MH11287 MC00661	8	-	-	-	-	-	-	-
NF_0108_1027	MJ00855 MH02527 GP01747 GR00237 MA00542 MJ00814 MA00568 MI02448 PE00011 MJ00620 MJ01511 MC01199	12	-	-	-	-	-	-	-
NF_0109_1346	MJ04995 HG00793 MJ00936 MC01054 MJ00083 MH00675 MA03067 MC05859 MI04112 GP00150 MJ00088 MH09469 GR00312 HS00372 MH06561 HG01354 MH02250 MJ01370 MI08254	19	-	IPR001781(Zinc finger, LIM-type)	-	+	-	-	-
NF_0110_0547	MH02360 MC01123 GR00427 MC04763 MJ04980 GR00789 MJ00516 MH02606 MI00295 MJ00772 MJ00773 GP01805 MA00474 MJ00725 MI02612 MA02357 HG00094 HG00813 RS00028 MJ00558 GP00928 HS00295 GR00080	23	-	-	-	-	-	-	-
NF_0203_0162	HC02652 PE00089 OS04804	3	-	-	+	+	-	-	-
NF_0203_0262	MJ00630 13590.m00009 MI01272	3	-	-	-	+	-	-	-
NF_0203_0296	AS12579 MI04057 MH09307	3	-	-	-	+	-	-	-
NF_0203_0314	14950.m01813 XI00355 AS16862	3	-	-	-	-	-	-	-
NF_0203_0493	MC05534 NB02879 NB02891 MH09763	4	-	-	-	-	-	-	-
NF_0203_0535	DI01556 14938.m00342 MH08967	3	-	-	-	+	-	-	-
NF_0203_0693	GP01667 XI02383 MH05149	3	-	-	-	-	-	-	-
NF_0203_1096	MI04701 BM01114 MJ03508	3	-	-	-	+	-	-	-
NF_0203_1213	BM00872 SR01633 SS03124	3	-	-	-	+	-	-	-
NF_0203_1295	AC_56766479.eannot.1004 TX01412 OS02204	3	-	-	-	-	-	-	-
NF_0203_1438	BM01126 MC01805 MH09070 MC00687	4	-	-	+	+	-	-	-
NF_0203_1527	TX02120 HG00253 MC01935 TX00283	4	-	-	+	+	-	-	-
NF_0204_0226	MA03236 SR02256 AS10312 BM01158 BM01520	5	-	-	-	+	-	-	-
NF_0204_0305	TX00458 BM00227 PT00330 AS02284 14992.m10879	5	-	-	+	+	-	-	-
NF_0204_0336	MJ01999 MA00851 MA00610 MI05187 MJ01891 MA02372 AC05251 MA01891 MA01080 MA02291 MA01169 MI05238 MA01930 MI05146	14	-	IPR000194(ATPase, F1/V1/A1 complex, alpha/beta subunit, nucleotide-binding)	+	+	-	-	-
NF_0204_0585	MI05091 MI05817 AC04579 MA02129 MJ02367 AC05461	6	-	-	+	-	-	-	-
NF_0204_0985	AS12511 AS12615 TX00475 PT04253 AS12644 AS03230 PE00512 AS03716 PT00374 PT04252 AS14249 AS12577 AS01409	13	-	-	+	-	-	-	+
NF_0204_1265	12420.m00176 NB04030 13959.m00020 AE02447 AC04070 12443.m00018	6	-	-	-	-	-	-	-
NF_0204_1361	GP01320 MJ04856 OS03634 GP00568 MC04510	5	-	-	-	-	-	-	-
NF_0205_1292	MA01868 MI05256 15161.m00141 MP00593 MJ00403 MA02261	6	-	-	-	-	-	-	-
NF_0206_0935	PT03787 MJ01371 MI02461 MJ05019 HG00765 AC02461 MJ04931 PT04073 MJ05098 MH06523	10	-	-	-	+	-	-	-
NF_0206_1044	MC01002 MI00590 MJ04140 MH02680 MA02551 MA00039 MA00530 MA02710 XI01671 MA00535 MJ03202	11	-	-	-	-	-	-	-
NF_0303_0119	RS00357 AS17413 OS03760	3	-	-	-	-	-	-	-
NF_0303_0165	NB02544 TX00343 GP01656	3	-	-	-	-	-	-	-
NF_0303_0909	PT02492 OS02613 OS02218 PT01300 TX01179 OS02364 OS03434	7	-	-	+	+	-	-	-
NF_0303_1068	13187.m00154 13463.m00017 MC03689 HC05796 13334.m00017 13019.m00004 12895.m00007 13891.m00014 14613.m00497	9	-	-	-	-	-	-	-
NF_0304_1006	HC02332 MI01088 SR03573 AS15195	4	-	-	-	+	-	-	-
NF_0304_1069	13278.m00105 HG01381 NB00043 DI02029	4	-	-	-	+	-	-	-
NF_0304_1528	AE01117 PT00361 AS00618 AS12215 TX00474 PT04473	6	-	-	+	-	-	-	+
NF_0305_1220	OS02980 PT03110 PT02715 PT01601 MJ03884 MJ01832 TX01837 TX00995 PT02477 PT01165 PT01805 PT03329 SS02608 OS02661	14	-	-	+	-	-	-	-
NF_0405_1573	MC02925 TV01376 BM01017 AE02112 GP00795	5	-	IPR013032(EGF-like region)	+	+	-	-	-
NF_0410_0798	SR04764 MA00952 AE00315 MP01975 AS17094 SR01557 DI01409 AC03238 XI00351 HG00420 SR00730 TV01301 AS17739	13	-	-	-	+	-	-	-
