# Supplementary material for: Molecular determinants archetypical to the phylum Nematoda
Source: BMC Genomics. 2009 Mar 18;10:114. doi: 10.1186/1471-2164-10-114 (PMC2666764; doi:10.1186/1471-2164-10-114)
Supplement: Additional file 5 — Annotation of the NFn groups. This table includes details of the NFn groups, including functional and structural annotations. [file 1471-2164-10-114-S5.xls]

## Sheet: Table S5
Annotation of the NFn groups.
NFn	Members	# Members	KEGG Mapping	InterPro Mapping	SP	TM	RNAi	PFAM	PDB	Intfam
NF_0103_0033	MJ04738 GR01698 MC01717	3	-	-	-	+	-	-	-	-
NF_0103_0034	MI03294 MC04087 MH09019	3	-	-	-	+	-	-	-	-
NF_0103_0058	OS01282 HC04920 cr01.Contig287.wum.8.1	3	-	-	+	-	-	-	-	-
NF_0103_0184	MC02126 MA01583 MI00630	3	-	-	-	-	-	-	-	-
NF_0103_0208	PT01248 PT00430 SR00207 PT00692 SS01376 PT01467	6	-	-	-	+	-	-	-	-
NF_0103_0230	MJ02737 MI07859 MP01251	3	-	IPR015590(Aldehyde dehydrogenase)	-	-	-	-	-	-
NF_0103_0240	MI01086 MH01840 MC00576 MH02108	4	-	IPR001412(Aminoacyl-tRNA synthetase, class I) IPR015643(Peptidase C1A, cathepsin B) IPR013128(Peptidase C1A, papain) IPR000668(Peptidase C1A, papain C-terminal)	+	-	-	-	-	-
NF_0103_0271	MI07126 MC04942 MH09278	3	-	IPR009071(High mobility group box, HMG) IPR000910(High mobility group box, HMG1/HMG2)	-	-	-	-	-	-
NF_0103_0334	MP00610 MC05043 MJ03160	3	-	-	-	-	-	-	-	-
NF_0103_0353	MP00183 MI03978 MH04050	3	K01672(carbonic anhydrase)	IPR001148(Carbonic anhydrase, eukaryotic)	-	-	-	-	-	-
NF_0103_0392	MP01387 GR00204 HG01487	3	-	-	+	-	-	-	-	-
NF_0103_0430	OS03305 HC01556 AC01281	3	-	-	-	-	-	-	-	-
NF_0103_0451	NB04074 HC05456 OS03763	3	-	-	-	+	-	-	-	-
NF_0103_0489	MH06562 MJ01247 MH06149 MI07655	4	-	IPR002876(Protein of unknown function DUF28) IPR003308(Integrase, N-terminal zinc-binding)	-	-	-	-	-	-
NF_0103_0492	MA03010 MH04893 MI08205	3	-	-	-	+	-	-	-	-
NF_0103_0529	MH01648 MJ03321 MA01536	3	-	-	-	+	-	PF01484	-	-
NF_0103_0620	MC04292 MI05795 MJ02137 MJ02550	4	-	-	-	-	-	-	-	-
NF_0103_0667	MC02702 MI00960 MH10518	3	-	-	-	-	-	PF01162	-	-
NF_0103_0689	OS04218 AE01524 AC04190	3	-	-	+	+	-	-	-	-
NF_0103_0702	HG00337 MI05192 MC03921	3	-	-	-	-	-	-	-	-
NF_0103_0721	MJ02042 MH00884 MC01301	3	-	-	-	-	-	-	-	-
NF_0103_0809	MI00282 MJ05020 MC00977	3	-	-	+	+	-	-	-	-
NF_0103_0899	MP01085 MI04339 MC04539	3	-	IPR004088(K Homology, type 1)	-	-	-	-	-	-
NF_0103_0974	OS03952 NB00138 HC04923 HC02315 NB00210	5	-	-	-	-	-	PF08332	1buqA	-
NF_0103_0993	MC02121 MI08435 MH07124 MH03513	4	-	-	-	-	-	-	-	-
NF_0103_0996	MJ00263 MA01871 MC02237	3	-	-	-	-	-	-	-	-
NF_0103_1024	AC00548 AE01139 HC05668	3	-	-	+	-	-	-	-	-
NF_0103_1039	GR01596 MI06823 GP02073	3	-	-	-	-	-	-	-	-
NF_0103_1108	MI05462 GR01243 MH01754	3	-	-	-	+	-	-	-	-
NF_0103_1212	MJ02648 MI00750 MH00126	3	-	-	+	-	-	-	-	-
NF_0103_1267	MJ04669 MJ00726 MH07888 MI00500 MJ05004 MI03707 MH07686	7	-	IPR002048(Calcium-binding EF-hand)	+	+	-	-	-	-
NF_0103_1306	NB03097 gi-39582491-emb-CAE66582.1- AC_59627366.eannot.1011 AC_55403518.eannot.1010 AC_55396935.eannot.1011 AC_55382238.eannot.1013 AC_Contig8794.1.eannot.1012 gi-39578769-emb-CAE57139.1-	8	-	-	-	-	-	-	-	-
NF_0103_1392	NB01456 R08C7.1 HC04527	3	-	-	-	+	reduced_brood_size	-	-	-
NF_0103_1414	SS01142 PT02639 SR02960	3	-	IPR006578(MADF)	-	-	-	-	-	-
NF_0103_1429	MJ03975 MJ03427 MH01916 MC04088	4	-	IPR002589(Appr-1-p processing) IPR001611(Leucine-rich repeat)	-	+	-	-	-	-
NF_0103_1490	MJ02617 MJ05104 MI02747 GR00699	4	-	-	+	+	-	-	-	-
NF_0103_1559	MA03059 MI00325 MJ01263	3	-	-	-	+	-	-	-	-
NF_0103_1567	MC05307 MI01334 MH09387	3	-	-	-	-	-	-	-	-
NF_0103_1582	MC05841 MI02560 MH05170 MH01986	4	-	-	+	+	-	-	-	-
NF_0104_0066	MJ04843 MA00552 MJ04576 MC00886 MH07729	5	-	IPR001304(C-type lectin)	+	-	-	-	-	-
NF_0104_0350	MC03293 MA01453 MH02459 MH05292 MI00821	5	-	-	-	-	-	-	-	-
NF_0104_0409	MA01108 MH01926 MJ03424 MC04233	4	-	IPR002035(von Willebrand factor, type A)	+	+	-	-	-	-
NF_0104_0424	MP00130 MH06029 MJ01492 MC01570	4	-	-	-	-	-	-	-	-
NF_0104_0487	MP00972 MA02306 MH00930 MP00607 MI00083 MP00046	6	-	-	-	-	-	-	-	-
NF_0104_0592	MI07509 MH03557 SS00677 MC00590	4	-	-	-	-	-	-	-	-
NF_0104_0639	NB00842 AC02363 AE04708 HC03660	4	-	-	-	-	-	PF02737	1f12A	-
NF_0104_0676	MI03326 MH02061 MA00533 MA01841 MJ02687	5	-	IPR001211(Phospholipase A2)	+	-	-	-	-	-
NF_0104_0761	MH07630 MC05149 MI01246 MH07631 MJ02277	5	-	-	-	-	-	PF04181	-	-
NF_0104_0867	PE00101 MI03950 GR01668 MH10613	4	-	-	-	-	-	-	-	-
NF_0104_1058	MH00234 MA01143 MI05350 MJ04191	4	-	IPR001841(Zinc finger, RING-type) IPR013083(Zinc finger, RING/FYVE/PHD-type)	-	+	-	-	-	-
NF_0104_1072	MH02493 MI04688 MC00848 MP02104	4	-	IPR002602(Protein of unknown function DB)	+	-	-	-	-	-
NF_0104_1080	MH02694 GR02528 MI03798 MP00912	4	-	IPR005635(Inner centromere protein, ARK binding region)	-	-	-	-	-	-
NF_0104_1133	MJ00612 MA02179 MH02706 MC04287	4	-	-	+	-	-	-	-	-
NF_0104_1191	MH08309 MA02085 MJ01715 MI07648	4	-	-	-	-	-	-	-	-
NF_0104_1350	MJ03775 MC03761 MA00261 MP01083	4	-	-	-	-	-	-	-	-
NF_0104_1358	MI02425 MJ00828 MJ00209 MJ03137 MH02410 MA00522	6	-	IPR013792(RNA 3'-terminal phosphate cyclase/enolpyruvate transferase, alpha/beta)	-	+	-	-	-	-
NF_0104_1385	HC06946 AC03628 OS01895 F26F4.9a	4	-	IPR012335(Thioredoxin fold) IPR002109(Glutaredoxin) IPR011767(Glutaredoxin active site) IPR012336(Thioredoxin-like fold)	-	+	WT	-	-	-
NF_0104_1422	MC03037 MJ04783 MI01779 MI03873 MA02940	5	-	-	-	-	-	-	-	-
NF_0104_1515	ZK84.5 OS04202 NB02278 AC00410	4	-	-	-	-	WT	-	-	-
NF_0105_0012	OS04432 NB00942 cr01.Contig852.wum.1.1 cr01.Contig14.wum.306.1 gi-39587519-emb-CAE58457.1- F35H10.3	6	-	-	+	-	WT	-	-	-
NF_0105_0047	AE04271 NB03970 Y119C1B.6 gi-39598217-emb-CAE68909.1- AC03876	5	-	-	+	-	WT	-	-	-
NF_0105_0128	gi-39595851-emb-CAE67354.1- NB03341 HC07240 B0205.12 AE01303	5	-	-	+	+	WT	-	-	-
NF_0105_0133	cr01.Contig290.wum.3.1 AC00717 F08G5.3b HC05305 gi-39585656-emb-CAE59858.1-	5	-	-	-	-	WT	-	-	-
NF_0105_0176	F33C8.4 NB03194 cr01.Contig12.wum.51.1 gi-39596602-emb-CAE63221.1- AC01975	5	-	-	-	-	WT	-	-	-
NF_0105_0186	F46C5.2 cr01.Contig2.wum.76.1 AC05344 gi-39597516-emb-CAE59746.1- NB02713	5	-	-	+	+	WT	-	-	-
NF_0105_0188	MI03299 MC01142 MA00444 MJ00637 MA00581 MH02852 MH07408 MJ00876 MJ00273 MJ00432 MJ00837 MJ00890 MI01458 MI02655 MA00587	15	-	-	-	+	-	-	-	-
NF_0105_0310	HG01267 RS00251 MJ04987 MH01811 GR01787	5	-	-	-	+	-	PF07679	1he7A	-
NF_0105_0316	MP01747 MH01951 MH01515 MA00930 MP01054 MI05308 MJ03485	7	-	IPR000884(Thrombospondin, type I)	+	-	-	-	-	-
NF_0105_0328	cr01.Contig413.wum.4.1 NB01749 gi-39591762-emb-CAE71340.1- AE00241 ZK525.1	5	-	-	+	+	WT	-	-	-
NF_0105_0368	cr01.Contig37.wum.43.1 AE04578 gi-39596356-emb-CAE69994.1- ZK1073.2 AC03905	5	-	-	-	+	WT	-	-	-
NF_0105_0369	MH01185 MI00034 MC01962 MA00861 MH02718 MJ00058 MJ00252	7	-	IPR000557(Calponin repeat)	-	-	-	-	-	-
NF_0105_0373	C54D1.7 NB00182 cr01.Contig0.wum.377.1 HC01227 OS04664	5	-	-	+	-	-	-	-	-
NF_0105_0523	C06A1.2 NB04006 HC05376 cr01.Contig2.wum.174.1 gi-39597422-emb-CAE59652.1-	5	-	-	-	+	WT	-	-	-
NF_0105_0532	gi-39580469-emb-CAE60701.1- cr01.Contig100.wum.8.1 R09E10.6 HC01270 AE03932 gi-39581829-emb-CAE60722.1- C15C6.2b cr01.Contig884.wum.4.1 cr01.Contig157.wum.12.1 cr01.Contig14.wum.124.1	10	-	IPR001849(Pleckstrin-like)	-	-	Ste WT	-	-	-
NF_0105_0551	MA02069 MP00427 MJ02466 MH01979 MI05259	5	-	-	+	-	-	-	1wckA	-
NF_0105_0593	C17H12.13 PP01833 NB04102 gi-39584109-emb-CAE61484.1- cr01.Contig89.wum.36.1	5	-	IPR000182(GCN5-related N-acetyltransferase)	+	-	-	-	-	-
NF_0105_0597	MJ03844 MH00779 MA01104 MI04985 MC01515	5	-	-	-	-	-	-	-	-
NF_0105_0673	cr01.Contig1845.wum.2.1 AC_59263225.eannot.1003 cr01.Contig284.wum.7.1 cr01.Contig14.wum.99.1 OS03808 Y57G11B.2 gi-39583488-emb-CAE73946.1-	7	-	-	+	-	WT	-	-	-
NF_0105_0684	OS03559 gi-39580934-emb-CAE65564.1- C23H5.8a cr01.Contig208.wum.3.1 HC05983	5	-	-	+	-	WT	-	-	-
NF_0105_0692	MA01949 MI04677 MH07294 HG01315 MJ04080	5	-	-	-	-	-	-	-	-
NF_0105_0716	gi-39595772-emb-CAE67275.1- NB00356 AC03672 cr01.Contig6.wum.239.1 F02E9.5	5	-	-	-	-	Emb	-	-	-
NF_0105_0745	cr01.Contig161.wum.4.1 gi-39595942-emb-CAE67445.1- gi-39581157-emb-CAE71014.1- cr01.Contig38.wum.32.1 AC_Contig11501.1.eannot.1003 NB00759 gi-39581156-emb-CAE71013.1- Y113G7A.16	8	-	-	-	-	-	-	-	-
NF_0105_0802	AC03214 C50B8.4 HC02853 cr01.Contig1.wum.693.1 gi-39590549-emb-CAE66289.1-	5	-	-	-	+	WT	-	-	-
NF_0105_0803	OS03837 HC00379 cr01.Contig61.wum.12.1 gi-39586090-emb-CAE69166.1- H10E21.1	5	-	IPR004827(Basic-leucine zipper (bZIP) transcription factor)	-	+	WT	-	-	-
NF_0105_0848	HC05658 gi-39587048-emb-CAE62983.1- T23F4.2 AE04537 cr01.Contig51.wum.3.1	5	-	-	-	-	WT	-	-	-
NF_0105_0990	OS00002 T27E4.7 cr01.Contig1420.wum.1.1 HC05641 cr01.Contig122.wum.11.1 gi-39594514-emb-CAE72092.1-	6	-	-	-	-	reduced_brood_size fat_content_reduced	-	-	-
NF_0105_1022	C07H4.1 cr01.Contig2.wum.24.1 AE02384 gi-39597569-emb-CAE59799.1- HC08265	5	-	-	-	+	WT	-	-	-
NF_0105_1038	MI01695 GR02191 PE00223 MJ00411 MC02934	5	-	IPR002544(FMRFamide-related peptide)	+	+	-	-	-	-
NF_0105_1043	F17C11.4 AC_56777348.eannot.1003 AC04382 AC01904 cr01.Contig72.wum.61.1 NB00959 gi-39591911-emb-CAE75131.1-	7	-	-	-	+	WT	-	-	-
NF_0105_1075	AC_59225349.eannot.1003 C23H3.5 cr01.Contig8309.wum.1.1 AE03354 cr01.Contig551.wum.2.1 gi-39586887-emb-CAE62822.1-	6	-	-	-	-	Slu Emb Pvl Stp Gro	-	-	-
NF_0105_1137	AE01734 AC_56781802.eannot.1003 F48C1.6 gi-39589708-emb-CAE66943.1- cr01.Contig16.wum.206.1	5	-	-	+	+	WT	-	-	-
NF_0105_1139	gi-39596924-emb-CAE59151.1- C17G10.7 AE04817 HC05976 cr01.Contig9.wum.61.1	5	-	-	-	+	fat_content_reduced	-	-	-
NF_0105_1147	gi-39595805-emb-CAE67308.1- AE04935 OS01589 K02F2.5 cr01.Contig6.wum.269.1	5	-	IPR011029(DEATH-like)	+	-	WT	-	-	-
NF_0105_1158	AC05140 T19C4.5 NB02677 gi-39591965-emb-CAE75185.1- NB02128 AC_55383276.eannot.1003 cr01.Contig1179.wum.1.1	7	-	IPR009050(Globin-like) IPR000971(Globin, subset) IPR012292(Globin)	-	-	WT	-	-	-
NF_0105_1197	F46C5.10 AC05121 gi-39597513-emb-CAE59743.1- cr01.Contig2.wum.79.1 cr01.Contig2.wum.78.1 gi-39597514-emb-CAE59744.1- F46C5.1 OS03047	8	-	-	+	-	WT	-	-	-
NF_0105_1204	OS01543 gi-39590415-emb-CAE66154.1- NB02683 F43H9.4 cr01.Contig1.wum.833.1	5	-	-	-	-	WT	PF08444	1sqhA	-
NF_0105_1208	cr01.Contig41.wum.67.1 AE03938 gi-39590085-emb-CAE61083.1- AC_59226355.eannot.1003 F57A8.1	5	-	-	-	-	WT	-	-	-
NF_0105_1230	AC_56782712.eannot.1003 AE03433 gi-39586586-emb-CAE73713.1- AC01585 cr01.Contig27.wum.108.1 T03F6.4	6	-	IPR001810(Cyclin-like F-box) IPR001130(Deoxyribonuclease, TatD-related)	-	-	WT	-	-	-
NF_0105_1302	gi-39593925-emb-CAE62218.1- C42C1.12 HC01423 AC01436 cr01.Contig73.wum.12.1	5	-	-	-	+	WT	-	-	-
NF_0105_1432	AE03639 cr01.Contig200.wum.6.1 PP00389 gi-39583751-emb-CAE63855.1- Y55F3AM.13	5	-	-	-	-	WT	-	-	-
NF_0105_1482	MJ02070 MC03160 MJ00285 GP02149 MH00302 MI00804	6	-	IPR012336(Thioredoxin-like fold)	-	+	-	-	-	-
NF_0105_1505	HC00389 AE01718 cr01.Contig35.wum.126.1 gi-39584761-emb-CAE67656.1- T28D6.3	5	-	-	+	-	WT	PF00031	2ch9A	-
NF_0105_1529	gi-39598214-emb-CAE68906.1- Y119C1B.9 cr01.Contig18.wum.31.1 NB00746 HC05351	5	-	IPR007110(Immunoglobulin-like) IPR003599(Immunoglobulin subtype)	+	+	WT	-	-	-
NF_0105_1537	F54F12.2 cr01.Contig5.wum.6.1 AC02287 gi-39588946-emb-CAE69576.1- NB03945 AC_55381495.eannot.1003	6	-	-	-	+	WT	-	-	-
NF_0105_1554	ZK1290.14 cr01.Contig3.wum.389.1 NB01067 AC01997 gi-39595985-emb-CAE67488.1-	5	-	IPR001150(Formate C-acetyltransferase glycine radical)	-	-	-	-	-	-
NF_0105_1584	AC00672 cr01.Contig2.wum.623.1 F14F11.2 gi-39587218-emb-CAE57686.1- AE00268	5	-	-	+	+	unc Emb Stp Gro	-	-	-
NF_0106_0214	HS00718 HG00365 MJ02800 MP00428 MP01695 GR00709 MH07757	7	-	-	-	-	-	-	-	-
NF_0106_0449	NB02573 AC00698 cr01.Contig36.wum.28.1 OS04616 gi-39591001-emb-CAE58781.1- W07E11.3a OS04487	7	-	-	+	-	Lva Emb Gro	-	-	-
NF_0106_0476	NB02325 F08B6.1 gi-39595410-emb-CAE60448.1- HC07529 cr01.Contig18.wum.241.1 AC_55407100.eannot.1003 AC01694	7	-	IPR010916(TonB box, N-terminal)	-	+	WT	-	-	-
NF_0106_0533	R09A1.5 AE01093 gi-39581716-emb-CAE71049.1- AC00922 OS01940 cr01.Contig29.wum.99.1	6	-	-	+	+	WT	-	-	-
NF_0106_0559	MA00384 MC02053 MI02540 MJ01079 MH01224 MP01397	6	-	-	-	-	-	-	-	-
NF_0106_0646	NB01342 HC04045 AC_59629372.eannot.1003 C14B1.9 cr01.Contig4.wum.165.1 gi-39580332-emb-CAE64487.1-	6	-	-	+	+	Emb	-	-	-
NF_0106_0733	NB01573 AC00887 AE01336 cr01.Contig6.wum.457.1 gi-39581459-emb-CAE67989.1- T06G6.12	6	-	-	+	-	-	-	-	-
NF_0106_0766	MJ04500 MH07663 GR00190 MA02519 MI01409 MJ00029 MC04921	7	-	-	-	-	-	-	-	-
NF_0106_0829	AC03796 OS04567 gi-39586128-emb-CAE69204.1- cr01.Contig53.wum.30.1 C24A1.1 AE00956	6	-	-	+	-	unclassified Emb	-	-	-
NF_0106_0863	NB02198 HC04836 gi-39580886-emb-CAE73884.1- cr01.Contig88.wum.71.1 C17F4.2 AC_56781219.eannot.1003	6	-	-	+	+	WT	-	-	-
NF_0106_0880	OS04736 gi-39586911-emb-CAE62846.1- AC04022 NB02191 B0432.14 cr01.Contig612.wum.2.1	6	-	-	+	-	-	-	-	-
NF_0106_0979	NB00400 AC02329 AE00556 R10E9.3 cr01.Contig25.wum.94.1 HC03913	6	-	-	-	+	WT	-	-	-
NF_0106_1031	NB02430 cr01.Contig48.wum.43.1 Y50E8A.1 OS04323 HC03611 HC03722 gi-39589841-emb-CAE60839.1-	7	-	-	+	+	WT	-	-	-
NF_0106_1033	NB04149 C01A2.2 gi-39582546-emb-CAE63865.1- AC01988 OS02708 cr01.Contig6.wum.449.1	6	-	-	-	+	WT	-	-	-
NF_0106_1103	MI01006 MJ00970 MH09317 MP00439 MJ00929 MC05072 HG01594	7	-	-	-	+	-	-	-	-
NF_0106_1132	gi-39587049-emb-CAE62984.1- NB01295 cr01.Contig51.wum.15.1 Y57G7A.1 HC00329 AC03663	6	-	-	+	-	WT	-	-	-
NF_0106_1136	B0513.4 HC04138 cr01.Contig175.wum.9.1 AE01532 AE00450 OS01424 gi-39584532-emb-CAE74610.1-	7	-	-	+	-	WT	-	-	-
NF_0106_1151	C11G10.1 AC_59202173.eannot.1003 OS02178 AE04050 gi-39596634-emb-CAE63253.1- cr01.Contig12.wum.115.1	6	-	-	-	+	WT	-	-	-
NF_0106_1242	AC00565 AE04651 C25G4.3 cr01.Contig65.wum.112.1 gi-39585661-emb-CAE59863.1- HC07675 cr01.Contig1114.wum.2.1	7	-	IPR015946(K homology-like, alpha/beta) IPR000238(Ribosome-binding factor A)	-	-	WT	-	-	-
NF_0106_1356	OS04234 HC04884 cr01.Contig48.wum.22.1 gi-39589833-emb-CAE60831.1- AC00868 HC03014 NB00812	7	-	-	+	-	-	-	-	-
NF_0106_1365	Y39A3CL.3 OS03864 cr01.Contig28.wum.20.1 gi-39586082-emb-CAE69158.1- HC03503 AE02471	6	-	-	-	+	spontaneous_mutation_rate_increased	-	-	+
NF_0106_1403	HC00589 OS00789 C26F1.10 HC01259 cr01.Contig10.wum.219.1 gi-39581114-emb-CAE73192.1- NB00788	7	-	-	+	-	WT	-	-	-
NF_0106_1436	MJ00745 MA00008 MA00146 MP01772 MH02642 MJ00882 MI05905 MC02167 MA00190	9	-	IPR002486(Nematode cuticle collagen, N-terminal)	+	+	-	-	-	-
NF_0106_1514	HC03730 cr01.Contig44.wum.72.1 gi-39588374-emb-CAE72725.1- OS04302 cr01.Contig2704.wum.2.1 Y4C6B.7 AC00871	7	-	-	+	-	-	-	-	-
NF_0106_1516	MI07994 MI07331 MH02298 MP00275 MH02146 MI00813 MH04245 MP00897 MP00266 MJ03704 MH04454 MA01937 MH06303 MJ02744 MC02574 MJ03193	16	-	IPR008974(TRAF-like) IPR002083(MATH) IPR013069(BTB/POZ) IPR011333(BTB/POZ fold) IPR000210(BTB/POZ-like)	-	-	-	-	-	-
NF_0106_1581	cr01.Contig10.wum.115.1 NB00560 C07G3.10 gi-39592619-emb-CAE62233.1- HC03367 AC00838	6	-	-	+	-	WT	PF05823	-	-
NF_0107_0235	E01G4.3 AE01579 AC04619 HC00582 cr01.Contig9.wum.330.1 gi-39591292-emb-CAE73345.1- NB00189	7	-	-	-	+	WT	-	-	-
NF_0107_0261	AC03209 HC03819 OS00755 NB00854 K07D4.9 gi-39579148-emb-CAE57013.1- cr01.Contig55.wum.12.1	7	-	-	+	-	-	-	-	-
NF_0107_0421	AC04074 AE01381 OS03869 K06A4.7 gi-39594600-emb-CAE72178.1- AE02716 NB02172 cr01.Contig3123.wum.1.1 cr01.Contig238.wum.3.1	9	-	IPR013032(EGF-like region)	+	-	-	-	-	-
NF_0107_0456	F56H9.2 cr01.Contig1.wum.458.1 AC00655 gi-39583867-emb-CAE63957.1- HC02995 AE00029 NB01457 HC04853	8	-	-	+	-	WT	-	-	-
NF_0107_0885	NB03512 AE02286 HC02625 OS04515 cr01.Contig2.wum.297.1 gi-39597304-emb-CAE59532.1- T24F1.5	7	-	-	+	-	WT	-	-	-
NF_0108_0790	AE01174 AC01042 cr01.Contig233.wum.14.1 NB00757 K02F3.9 OS04473 gi-39586077-emb-CAE69153.1- NB03630 HC04835 NB03270	10	-	-	+	-	WT	-	-	-
NF_0108_0888	AC00286 AE04772 HC02963 cr01.Contig95.wum.19.1 Y80D3A.10 OS04233 gi-39580223-emb-CAE72979.1- NB00992	8	-	-	+	-	WT	-	-	-
NF_0108_1326	MI02525 MC02536 SR02681 SS01212 MJ01976 MH10705 MA00127 PT02484	8	-	-	+	+	-	-	-	-
NF_0108_1353	AE00871 cr01.Contig17.wum.44.1 C05D9.9b gi-39588194-emb-CAE68119.1- AC03760 OS04524 NB00912 AC00423 OS03977 HC05725 AE01132	11	-	-	+	-	WT	-	-	-
NF_0108_1410	NB00311 AC00208 gi-39588794-emb-CAE58318.1- OS00891 E03D2.2a AE00471 cr01.Contig7.wum.307.1 HC03661	8	-	-	+	-	WT	-	-	-
NF_0108_1547	MJ00519 MI01135 MJ00806 GR02174 MJ00835 MJ00664 MH07026 MA02743 MJ04997 MC00595 PE00131 HG00728	12	-	-	+	+	-	-	-	-
NF_0109_0973	OS01645 cr01.Contig33.wum.186.1 NB02399 HC04098 AE00850 PP01244 M01H9.3c cr01.Contig14.wum.382.1 gi-39587591-emb-CAE58529.1- AC00981	10	-	-	-	-	WT	-	-	-
NF_0203_0028	MJ03156 OS02227 MJ02128 PT02955	4	-	-	-	+	-	-	-	-
NF_0203_0053	HC00669 15395.m00012 gi-39586263-emb-CAE66674.1-	3	-	-	-	-	-	-	-	-
NF_0203_0156	DI00151 AE04850 14242.m00097	3	-	IPR008973(C2 calcium/lipid-binding region, CaLB) IPR000008(C2 calcium-dependent membrane targeting)	-	-	-	-	-	-
NF_0203_0426	AC01608 12676.m00009 gi-39596489-emb-CAE63108.1-	3	-	-	-	-	-	-	-	-
NF_0203_0797	14794.m00100 AC_59633446.eannot.1003 DI01066	3	-	-	-	-	-	-	-	-
NF_0203_0818	AS09735 W08E12.9 HC06662	3	-	-	-	-	WT	-	-	-
NF_0203_0865	MI06032 cr01.Contig147.wum.5.1 MJ01229	3	-	-	-	-	-	-	-	-
NF_0203_0963	AC_59178881.eannot.1003 MH09011 MH08054 MH02770 MI04536	5	K05323(potassium channel, subfamily K, invertebrate)	IPR000886(Endoplasmic reticulum targeting sequence)	-	-	-	-	-	-
NF_0203_0968	AS05129 OS01975 13258.m00169	3	-	IPR008916(Retrovirus capsid, C-terminal)	-	-	-	-	-	-
NF_0203_1088	GR01846 MH05849 ZK899.7	3	-	IPR002110(Ankyrin)	-	+	WT	-	-	-
NF_0203_1102	AE02355 AC_59263753.eannot.1003 14972.m07348	3	-	-	-	-	-	-	-	-
NF_0203_1122	TX01762 12392.m00015 SR05040	3	-	IPR008973(C2 calcium/lipid-binding region, CaLB) IPR000008(C2 calcium-dependent membrane targeting)	-	-	-	-	-	-
NF_0203_1205	14209.m00042 DI01249 MI02955	3	-	-	-	+	-	-	-	-
NF_0203_1293	MH05267 F43G6.10 F43G6.7 HG01068	4	-	-	-	-	WT	-	-	-
NF_0203_1440	NB01892 NB01869 MC04670 MH07205	4	-	-	-	-	-	-	-	-
NF_0204_0061	MI00982 AS01904 MH01310 TX00348	4	-	IPR009003(Peptidase, trypsin-like serine and cysteine)	+	-	-	-	-	-
NF_0204_0091	MC00558 gi-39586105-emb-CAE69181.1- RS00609 cr01.Contig12.wum.228.1 gi-39595834-emb-CAE67337.1- MC05053	6	-	IPR009007(Peptidase aspartic, catalytic) IPR001969(Peptidase aspartic, active site)	-	+	-	-	-	-
NF_0204_0293	gi-39584032-emb-CAE66438.1- MC05577 HC09574 cr01.Contig104.wum.27.1	4	-	-	-	-	-	-	-	-
NF_0204_0337	AC_Contig553.2.eannot.1003 14972.m07698 NB01659 AE00526	4	-	-	-	+	-	-	-	-
NF_0204_0417	gi-39597603-emb-CAE59833.1- SR02794 T09A5.15 NB02212	4	-	-	-	+	-	-	-	-
NF_0204_0517	ZP00161 Y71H2AL.2 cr01.Contig4.wum.250.1 MH03747	4	-	-	-	+	Let Ric	-	-	-
NF_0204_0706	OS04751 gi-39585449-emb-CAE70532.1- 13247.m00696 cr01.Contig36.wum.18.1	4	-	-	+	-	-	-	-	-
NF_0204_0795	XI04034 MI01635 MH02530 MC01224	4	-	IPR006058(2Fe-2S ferredoxin, iron-sulphur binding site)	+	-	-	-	-	-
NF_0204_1063	Y54E10BL.3 gi-39595522-emb-CAE60560.1- AS14360 AC04092	4	-	-	-	+	WT	-	-	-
NF_0204_1085	HG01517 DI00626 AS01050 MP01154 MP00413	5	-	-	+	+	-	-	-	-
NF_0204_1203	HC05564 AS13873 C34F6.11 gi-39594816-emb-CAE70684.1-	4	-	-	+	+	Esp fat_content_increased	-	-	-
NF_0204_1310	gi-39585931-emb-CAE68220.1- OS01302 cr01.Contig3301.wum.1.1 14972.m07351 cr01.Contig155.wum.6.1	5	-	-	+	-	-	-	-	-
NF_0204_1366	AS12952 MH09439 14961.m04917 MI00206	4	-	-	-	-	-	-	-	-
NF_0204_1509	HG01342 cr01.Contig40.wum.82.1 PE00282 Y38H6A.2	4	-	-	+	+	WT	-	-	-
NF_0205_0005	cr01.Contig44.wum.25.1 gi-39588311-emb-CAE72662.1- 15261.m00023 NB03739 H35B03.1 cr01.Contig594.wum.8.1	6	-	-	-	-	WT	-	-	-
NF_0205_0085	HC02127 SS01267 gi-39596272-emb-CAE69910.1- MI02156 E01G6.2	5	-	-	-	-	WT	-	-	-
NF_0205_0097	cr01.Contig11.wum.36.1 gi-39591072-emb-CAE58852.1- OS01301 14972.m07350 T03G6.1	5	-	-	-	-	WT	-	2pdoA	-
NF_0205_0183	gi-39580268-emb-CAE69660.1- PT02665 HC07133 cr01.Contig11.wum.225.1 gi-39594927-emb-CAE70795.1- F47B10.9 F56C3.9	7	-	IPR013069(BTB/POZ) IPR011333(BTB/POZ fold) IPR013089(Kelch related) IPR000210(BTB/POZ-like)	-	-	WT	-	-	-
NF_0205_0199	MI01912 OS03757 gi-39596655-emb-CAE63274.1- F20D1.10 cr01.Contig12.wum.92.1 cr01.Contig12.wum.94.1	6	-	-	+	+	WT	-	-	-
NF_0205_0246	cr01.Contig990.wum.1.1 C35D10.8 gi-39591533-emb-CAE71109.1- gi-39583659-emb-CAE63763.1- Y37E11AL.2 cr01.Contig14.wum.13.1 NB01545 13464.m00239 cr01.Contig26.wum.62.1	9	-	-	+	+	WT	-	-	-
NF_0205_0290	C51E3.9 AC05083 AS09864 gi-39593271-emb-CAE64741.1- NB02640	5	-	-	-	+	WT	-	-	-
NF_0205_0322	gi-39582092-emb-CAE63735.1- NB03235 MH02200 cr01.Contig209.wum.3.1 F55D12.1	5	-	-	-	+	WT	-	-	-
NF_0205_0371	AS10472 AC00607 cr01.Contig943.wum.3.1 14972.m07904 14972.m07161 TX00059	6	-	-	-	-	-	-	-	-
NF_0205_0395	gi-39596732-emb-CAE63351.1- F59D12.2 cr01.Contig12.wum.186.1 AS02243 14961.m05168	5	-	-	-	+	WT	-	-	-
NF_0205_0396	cr01.Contig8.wum.131.1 W03F11.3 cr01.Contig54.wum.28.1 14940.m00174 gi-39595270-emb-CAE60307.1- AE03147	6	-	IPR008962(PapD-like) IPR000535(Major sperm protein)	-	-	Emb	-	-	-
NF_0205_0439	MC05000 Y37E11AM.3 MI07710 gi-39583654-emb-CAE63758.1- HC08072	5	-	-	-	-	WT	-	-	-
NF_0205_0506	cr01.Contig196.wum.5.1 AS09050 AS00948 14775.m00063 gi-39586561-emb-CAE73688.1- Y76A2A.1 AS04683	7	-	IPR008962(PapD-like)	-	+	WT	-	-	-
NF_0205_0569	gi-39594129-emb-CAE70239.1- cr01.Contig0.wum.305.1 OS03812 F08C6.5 MC01830	5	-	IPR003016(2-oxo acid dehydrogenase, lipoyl-binding site) IPR000152(Aspartic acid and asparagine hydroxylation site)	-	+	WT	-	-	-
NF_0205_0571	Y38H6A.3 cr01.Contig40.wum.81.1 SS00241 AC_59237500.eannot.1003 gi-39585355-emb-CAE61677.1-	5	-	IPR006150(Cysteine-rich repeat)	+	-	WT	-	-	-
NF_0205_0601	cr01.Contig9.wum.103.1 NB02412 C29G2.6 gi-39596877-emb-CAE59104.1- cr01.Contig29.wum.72.1 gi-39592901-emb-CAE62515.1- MI05464 F07F6.5	8	-	-	+	+	WT	-	-	-
NF_0205_0636	C50F4.1 cr01.Contig357.wum.8.1 cr01.Contig607.wum.1.1 AS02452 gi-39594611-emb-CAE72189.1- TX00494	6	-	IPR015897(CHK kinase-like) IPR004119(Protein of unknown function DUF227) IPR011009(Protein kinase-like)	-	-	WT	-	-	-
NF_0205_0640	cr01.Contig1920.wum.4.1 AS00124 AS05501 AS06151 AS06310 R102.2 AS05506 gi-39581867-emb-CAE60761.1- TX00511 cr01.Contig14.wum.87.1 TX01625 R102.1 AS05235 AS04424 AS05426 TX01879 Y41E3.6 F19F10.3 AS02971 TX00432	20	-	-	-	-	WT	PF02136	2gxfA	-
NF_0205_0688	gi-39583000-emb-CAE73065.1- SS00352 C01A2.7 cr01.Contig6.wum.115.1 PT03852	5	-	-	+	-	WT	-	-	-
NF_0205_0696	AS15480 T19E7.6 gi-39588318-emb-CAE72669.1- 12921.m00009 AS00693 cr01.Contig44.wum.32.1	6	-	-	-	-	-	-	-	-
NF_0205_0713	cr01.Contig3.wum.68.1 gi-39597059-emb-CAE59286.1- C29F5.4b NB03167 MC02393	5	-	-	-	+	unclassified Emb	-	-	-
NF_0205_0736	C16B8.4 gi-39597817-emb-CAE68509.1- DI00937 14341.m00010 cr01.Contig0.wum.862.1	5	-	IPR008957(Fibronectin, type III-like fold) IPR003961(Fibronectin, type III)	+	+	Emb	-	-	-
NF_0205_0740	gi-39594256-emb-CAE70366.1- cr01.Contig0.wum.201.1 MI00878 NB02215 gi-39594257-emb-CAE70367.1- C05E7.2 cr01.Contig0.wum.202.1 C05E7.1	8	-	-	+	+	WT	-	-	-
NF_0205_0751	SR01993 gi-39593449-emb-CAE64919.1- cr01.Contig72.wum.42.1 F32D8.9 AC04032	5	-	IPR008139(Saposin B) IPR011001(Saposin-like)	+	-	WT	-	-	-
NF_0205_0783	AS01869 gi-39580317-emb-CAE56052.1- 13920.m00458 cr01.Contig10.wum.179.1 F32D1.11	5	-	-	+	-	-	-	-	-
NF_0205_0823	cr01.Contig9.wum.295.1 HC00995 Y54G9A.9 gi-39591224-emb-CAE73277.1- SS01981	5	-	-	-	+	-	-	-	-
NF_0205_0835	AE04311 C18E9.9 cr01.Contig144.wum.13.1 gi-39597546-emb-CAE59776.1- AS01270 cr01.Contig2.wum.47.1	6	-	IPR008253(Marvel) IPR000585(Hemopexin)	-	+	WT	-	-	-
NF_0205_0958	AC04048 HC04453 NB03390 OS04363 PE00323	5	-	-	+	+	-	-	-	-
NF_0205_0983	AC02180 Y106G6A.5 13466.m00201 HC00159 gi-39595219-emb-CAE60256.1-	5	-	-	-	-	WT	-	-	-
NF_0205_0995	gi-39595068-emb-CAE70936.1- SR03787 C26B2.7 cr01.Contig863.wum.3.1 AE02775 cr01.Contig14.wum.247.1	6	-	IPR000719(Protein kinase, core)	-	+	WT	-	-	-
NF_0205_1016	C25B8.8 gi-39586719-emb-CAE65761.1- MH07478 cr01.Contig0.wum.467.1 HS01316	5	-	-	-	+	-	-	-	-
NF_0205_1017	gi-39586234-emb-CAE66645.1- 13346.m00182 DI00952 C50F2.4 cr01.Contig6.wum.548.1	5	-	-	+	+	WT	-	-	-
NF_0205_1037	SR02001 gi-39590930-emb-CAE58710.1- T09B9.5 cr01.Contig36.wum.83.1 PT00709	5	-	-	-	+	WT	-	-	-
NF_0205_1143	cr01.Contig13.wum.256.1 B0416.2 gi-39596203-emb-CAE69840.1- PT01483 gi-39596211-emb-CAE69848.1- MI01986 ZK856.6 gi-39593282-emb-CAE64752.1-	8	-	-	+	+	WT	-	-	-
NF_0205_1226	F44B9.10 MJ02514 MH02679 cr01.Contig49.wum.74.1 MI04200	5	-	IPR013090(Phospholipase A2, active site)	+	+	WT	-	-	-
NF_0205_1259	12677.m00013 gi-39586792-emb-CAE65835.1- AS15085 cr01.Contig0.wum.392.1 B0403.5	5	-	-	+	-	-	-	-	-
NF_0205_1270	HC05473 F35C11.6 gi-39587203-emb-CAE57671.1- AS00778 cr01.Contig2.wum.581.1	5	-	-	-	-	WT	-	-	-
NF_0205_1354	TX01928 cr01.Contig13.wum.123.1 AS00607 F08F3.1 gi-39593160-emb-CAE64629.1-	5	-	-	+	+	WT	-	-	-
NF_0205_1427	AS02830 TX01882 ZK512.1 gi-39585117-emb-CAE62768.1- cr01.Contig4.wum.513.1	5	-	-	+	+	WT	-	-	-
NF_0205_1437	cr01.Contig71.wum.45.1 14961.m05020 gi-39596385-emb-CAE63003.1- K04G11.2 AE04017	5	-	-	-	-	unclassified	-	-	-
NF_0205_1441	14979.m04390 Y55D5A.4 cr01.Contig5.wum.57.1 gi-39585256-emb-CAE57499.1- AS14521	5	-	-	-	-	WT	-	-	-
NF_0205_1452	SR01389 cr01.Contig0.wum.703.1 C42D8.1 PT01084 gi-39598003-emb-CAE68695.1- PT03812	6	-	IPR009020(Proteinase inhibitor, propeptide)	-	+	WT	-	-	-
NF_0205_1460	AC_Contig5194.1.eannot.1003 13269.m00316 cr01.Contig4.wum.259.1 Y71H2B.1 gi-39590623-emb-CAE64993.1-	5	-	IPR000582(Acyl-coA-binding protein, ACBP)	-	-	WT	-	-	-
NF_0205_1524	14972.m07230 gi-39584170-emb-CAE61545.1- cr01.Contig648.wum.1.1 AE02982 cr01.Contig70.wum.72.1 Y73B6BL.35	6	-	-	+	-	WT	-	-	-
NF_0205_1541	HC05355 cr01.Contig132.wum.31.1 T10E9.8 SR02984 gi-39595726-emb-CAE67229.1-	5	-	-	-	+	WT	-	-	-
NF_0205_1550	14652.m00412 cr01.Contig16.wum.111.1 W06D4.2 gi-39589794-emb-CAE67029.1- AS07739	5	-	-	-	+	WT	-	-	-
NF_0205_1551	AC05244 cr01.Contig156.wum.6.1 W02C12.2 12528.m00037 gi-39580363-emb-CAE61468.1-	5	-	-	-	+	WT	-	-	-
NF_0205_1566	gi-39597832-emb-CAE68524.1- gi-39597831-emb-CAE68523.1- PT00052 AC02636 cr01.Contig0.wum.847.1 F09F9.1 cr01.Contig0.wum.848.1	7	-	-	-	+	WT	-	-	-
NF_0205_1588	14975.m04491 14803.m00015 NB00739 cr01.Contig3.wum.39.1 F40H3.1a gi-39597031-emb-CAE59258.1-	6	-	IPR013069(BTB/POZ)	-	-	WT	-	-	-
NF_0206_0011	MJ03738 cr01.Contig3.wum.369.1 R10H1.1 gi-39596020-emb-CAE67523.1- MJ04207 MA01474 GR01786	7	-	IPR002919(Protease inhibitor I8, cysteine-rich trypsin inhibitor-like)	-	-	WT	-	-	-
NF_0206_0045	AC02355 MI01955 gi-39590548-emb-CAE66288.1- cr01.Contig1.wum.694.1 C50B8.6 AE04928	6	-	-	+	+	-	-	-	-
NF_0206_0056	cr01.Contig313.wum.1.1 C23H3.2a 14853.m00060 cr01.Contig313.wum.2.1 TX01237 gi-39586883-emb-CAE62818.1- OS01552	7	-	IPR002048(Calcium-binding EF-hand)	-	+	fat_content_reduced	-	-	-
NF_0206_0064	SS02759 Y17G7B.6 cr01.Contig48.wum.71.1 gi-39589868-emb-CAE60866.1- HC04599 AC_59238284.eannot.1003 gi-39591498-emb-CAE73552.1- cr01.Contig3.wum.431.1 R11H6.3	9	-	IPR009050(Globin-like) IPR000971(Globin, subset) IPR012292(Globin)	+	+	WT	-	-	-
NF_0206_0081	cr01.Contig49.wum.40.1 PP01486 gi-39587376-emb-CAE75030.1- F22B7.1 14980.m02832 AE00827	6	-	-	+	-	WT	-	-	-
NF_0206_0117	C08C3.4a cr01.Contig45.wum.17.1 15201.m00015 AE04806 gi-39581676-emb-CAE57184.1- 14982.m02225 PP00044	7	-	IPR000210(BTB/POZ-like)	-	-	Ste	-	-	-
NF_0206_0173	cr01.Contig835.wum.1.1 14977.m04884 C50D2.6 AC_59220623.eannot.1003 gi-39586879-emb-CAE62814.1- AE03865	6	-	-	+	+	WT	-	-	-
NF_0206_0327	cr01.Contig37.wum.39.1 AC_56770301.eannot.1003 NB00110 gi-39596352-emb-CAE69990.1- AS15443 R11.2	6	-	-	+	-	WT	-	-	-
NF_0206_0367	C26F1.3 cr01.Contig10.wum.215.1 AS00643 gi-39581111-emb-CAE73189.1- 15009.m00162 HC07219	6	-	-	-	-	Gro	-	-	-
NF_0206_0505	AC_55385383.eannot.1003 AS14735 gi-39586960-emb-CAE62895.1- cr01.Contig46.wum.46.1 AC_55383954.eannot.1003 C03H5.6 14773.m00906 AC_59630138.eannot.1003	8	-	IPR013069(BTB/POZ) IPR000210(BTB/POZ-like)	-	+	WT	-	-	-
NF_0206_0576	gi-39593787-emb-CAE62080.1- NB04007 cr01.Contig819.wum.3.1 SS01268 cr01.Contig32.wum.152.1 AE04186 ZK809.8	7	-	-	-	+	-	-	-	-
NF_0206_0694	cr01.Contig73.wum.51.1 C46C2.6a AC05339 AS00722 gi-39593879-emb-CAE62172.1- K08E4.3 14972.m07227 gi-39586471-emb-CAE74130.1- cr01.Contig2671.wum.1.1 cr01.Contig2161.wum.1.1 cr01.Contig43.wum.99.1	11	-	-	+	+	WT	-	-	-
NF_0206_0718	TX00307 gi-39586580-emb-CAE73707.1- DI00355 cr01.Contig27.wum.110.1 14992.m10875 F11F1.6	6	-	-	+	+	WT	-	-	-
NF_0206_0731	F07C3.2 PP01128 HC03078 TS00774 cr01.Contig85.wum.2.1 gi-39594557-emb-CAE72135.1-	6	-	IPR000923(Blue (type 1) copper domain)	+	+	WT	-	-	-
NF_0206_0794	BM01600 TX01637 AS15630 13740.m00045 cr01.Contig0.wum.333.1 gi-39594104-emb-CAE70214.1- C01C10.2a	7	-	-	-	+	WT	-	-	-
NF_0206_0870	cr01.Contig6341.wum.1.1 cr01.Contig289.wum.3.1 HC05323 AE03396 Y69A2AR.28 SR02038 gi-39580939-emb-CAE65569.1-	7	-	-	-	-	WT	-	-	-
NF_0206_0907	SR02253 F47B7.7 AC04386 OS01501 gi-39597789-emb-CAE68481.1- cr01.Contig0.wum.888.1	6	-	-	-	-	WT	-	-	-
NF_0206_0976	R02E4.2 gi-39597829-emb-CAE68521.1- AC_Contig1861.1.eannot.1003 14037.m00197 cr01.Contig0.wum.850.1 DI00608	6	-	-	+	+	WT	-	-	-
NF_0206_1074	HC09020 gi-39597542-emb-CAE59772.1- PT03830 cr01.Contig2.wum.50.1 HC03230 SR02123 C18E9.5	7	-	-	+	+	fat_content_reduced	-	-	-
NF_0206_1117	R08B4.5 PE00571 gi-39594832-emb-CAE70700.1- OS00378 cr01.Contig11.wum.183.1 NB00763	6	-	-	+	-	-	-	-	-
NF_0206_1124	C28F5.2 AE04804 gi-39596023-emb-CAE67526.1- AE00334 14719.m00179 cr01.Contig3.wum.377.1 AE03704 AC_Contig7704.1.eannot.1003	8	-	IPR009050(Globin-like) IPR000971(Globin, subset) IPR012292(Globin)	-	-	WT	-	-	-
NF_0206_1190	C05E11.6 cr01.Contig0.wum.780.1 MH01334 gi-39594989-emb-CAE70857.1- gi-39597918-emb-CAE68610.1- GR02321 cr01.Contig1760.wum.3.1 cr01.Contig14.wum.139.1 gi-39597920-emb-CAE68612.1- AE02988 ZC168.2	11	-	IPR001166(Crustacean neurohormone)	+	-	WT	-	-	-
NF_0206_1243	C56G2.4 HC04936 gi-39581036-emb-CAE72517.1- AC_59191034.eannot.1003 cr01.Contig5.wum.167.1 XI03103	6	-	IPR008914(PEBP)	+	+	WT	-	-	-
NF_0206_1377	gi-39585294-emb-CAE61616.1- AE00438 Y44A6D.2 DI00130 cr01.Contig40.wum.36.1 AC00262	6	-	-	-	-	WT	-	-	-
NF_0206_1454	SS00347 gi-39593029-emb-CAE62643.1- B0238.11 MH05766 cr01.Contig1.wum.611.1 AC01169	6	-	IPR009071(High mobility group box, HMG)	-	-	Lva Pvl early_larval_arrest Stp Gro	-	-	-
NF_0206_1496	cr01.Contig57.wum.32.1 14977.m04865 gi-39587868-emb-CAE67886.1- T05C1.1 NB03764 AE03619	6	-	IPR000472(TGF-beta receptor/activin receptor, type I/II)	+	+	WT	-	-	-
NF_0206_1532	cr01.Contig21.wum.105.1 gi-39588492-emb-CAE58015.1- Y50D4A.2 NB01459 14413.m00032 DI00225	6	-	-	-	+	WT	PF04420	-	-
NF_0207_0039	cr01.Contig47.wum.79.1 MC01578 PT00138 C48E7.1 SS02362 gi-39595651-emb-CAE67153.1- RS00673	7	-	IPR013032(EGF-like region)	+	+	WT	-	-	-
NF_0207_0148	AE01142 AC01329 OS04793 F48B9.4 cr01.Contig0.wum.1035.1 13241.m00028 gi-39597654-emb-CAE68345.1-	7	-	-	+	-	WT	-	-	-
NF_0207_0374	cr01.Contig16.wum.34.1 NB01408 gi-39580772-emb-CAE58941.1- OS01955 MI05191 Y106G6H.4 AC_55400524.eannot.1003	7	-	IPR006578(MADF)	-	-	WT	-	-	-
NF_0207_0415	cr01.Contig64.wum.17.1 MI04556 MJ03088 C01F1.5 MH01744 MC00162 gi-39595081-emb-CAE60118.1- MJ03553	8	-	IPR001506(Peptidase M12A, astacin)	+	-	WT	-	-	-
NF_0207_0457	AE02573 HC03656 OS04663 cr01.Contig0.wum.869.1 SR02923 gi-39597811-emb-CAE68503.1- T19D2.3	7	-	IPR002048(Calcium-binding EF-hand)	-	+	fat_content_reduced	-	-	-
NF_0207_0460	SS02988 cr01.Contig357.wum.6.1 GP03296 AC_59198443.eannot.1003 PP01210 cr01.Contig1952.wum.1.1 gi-39594609-emb-CAE72187.1- C50F4.8	8	-	-	+	+	WT	-	-	-
NF_0207_0485	T05A7.1 OS04328 MH00571 gi-39587822-emb-CAE67840.1- gi-39587816-emb-CAE67834.1- cr01.Contig2441.wum.1.1 HG00120 MI04863 cr01.Contig97.wum.18.1 HG00164	10	-	IPR001865(Ribosomal protein S2)	+	+	WT	-	-	-
NF_0207_0541	MA02019 F58B4.3 cr01.Contig72.wum.49.1 HG01020 gi-39593444-emb-CAE64914.1- gi-39593443-emb-CAE64913.1- F58B4.6 SS00980 cr01.Contig72.wum.48.1 AC01514	10	-	-	+	+	WT	-	-	-
NF_0207_0602	Y48A5A.3 cr01.Contig129.wum.25.1 MA00913 HC01859 SR04912 PT02255 gi-39581415-emb-CAE74697.1-	7	-	-	-	-	-	-	-	-
NF_0207_0634	MH00896 MJ02775 W01C9.5 gi-39587123-emb-CAE57590.1- MA01605 AC_59180865.eannot.1003 cr01.Contig2.wum.665.1	7	-	IPR009050(Globin-like) IPR012292(Globin)	-	-	WT	-	-	-
NF_0207_0775	cr01.Contig35.wum.65.1 C18D11.3 NB00960 gi-39584828-emb-CAE67723.1- HC03201 AE03673 DI00113	7	-	-	-	-	WT	-	-	-
NF_0207_1052	DI01174 AE02236 AC_Contig1487.1.eannot.1003 14992.m10855 HC00874 T07A9.13b cr01.Contig50.wum.37.1	7	-	IPR009061(Putative DNA binding) IPR009053(Prefoldin)	-	-	WT	-	-	-
NF_0207_1094	K07B1.6a gi-39594579-emb-CAE72157.1- AC00651 HC03567 AE00917 13785.m00207 cr01.Contig54.wum.12.1	7	-	-	-	-	Lva	-	-	-
NF_0207_1195	NB03702 AC_Contig92.2.eannot.1005 gi-39595466-emb-CAE60504.1- SS02740 Y71F9B.13a SS03227 cr01.Contig6.wum.471.1 SR02327	8	-	-	+	-	WT	-	-	-
NF_0207_1239	MJ00442 gi-39584064-emb-CAE66470.1- cr01.Contig133.wum.16.1 GR02417 MI00688 F53A3.1 MH00722 MJ04011	8	-	-	-	+	WT	-	-	-
NF_0207_1321	PT01075 cr01.Contig32.wum.127.1 AE00301 T01G1.2 GR00423 MI02946 gi-39593766-emb-CAE62059.1-	7	-	-	+	+	WT	-	-	-
NF_0207_1379	HG00822 GR01881 MH06459 BM00079 MI01637 AS17346 MI08596 GP01957 14990.m07962	9	K03938(NADH dehydrogenase (ubiquinone) Fe-S protein 5)	-	-	+	-	-	-	-
NF_0207_1381	OS00460 gi-39591627-emb-CAE71204.1- R07E5.7 PT02720 PT00998 AC00490 NB00804 cr01.Contig26.wum.149.1	8	-	-	-	+	Dpy Let unc Lva early_larval_arrest Gro	-	-	-
NF_0207_1419	GR00471 AC_55397290.eannot.1003 cr01.Contig8.wum.2.1 gi-39578777-emb-CAE57134.1- MI03234 T02E1.8 MC00433	7	-	IPR001450(4Fe-4S ferredoxin, iron-sulphur binding)	+	+	-	-	-	-
NF_0207_1426	gi-39582295-emb-CAE67544.1- F10E7.6 HG01619 SS03098 OS04301 cr01.Contig3.wum.277.1 HC07379	7	-	IPR000795(Protein synthesis factor, GTP-binding)	+	+	Clr Sck early_larval_arrest Gro	-	-	-
NF_0207_1523	gi-39588414-emb-CAE72765.1- cr01.Contig1638.wum.3.1 C33A12.4 MC03652 HC02608 MJ03712 cr01.Contig179.wum.23.1 AC03916	8	-	-	-	-	WT	-	-	-
NF_0207_1542	cr01.Contig36.wum.88.1 OS03810 gi-39590925-emb-CAE58705.1- AE04339 T23E7.6 PT02661 HC04464	7	-	-	-	+	-	-	-	-
NF_0207_1585	ZK287.3 AC02038 PT03866 gi-39594648-emb-CAE72226.1- NB00830 OS03815 cr01.Contig34.wum.4.1	7	-	-	+	-	WT	-	-	-
NF_0208_1119	F52E4.5 AE00469 MH01085 NB00478 gi-39597682-emb-CAE68373.1- cr01.Contig0.wum.1006.1 AC01815 HC04121	8	-	IPR001412(Aminoacyl-tRNA synthetase, class I)	-	-	WT	-	-	-
NF_0208_1273	T05E7.4 NB00529 gi-39595632-emb-CAE67134.1- AC03367 MI08104 MH07412 cr01.Contig47.wum.51.1 GR00375	8	-	-	-	+	WT	-	-	-
NF_0208_1384	cr01.Contig4.wum.262.1 AE00859 HC04837 MH09075 AC03943 Y71H2B.4 OS04624 gi-39590620-emb-CAE64990.1-	8	-	-	+	-	WT	-	-	-
NF_0208_1391	MC02567 gi-39594934-emb-CAE70802.1- MH02071 F47B10.5 PP02575 GR00074 cr01.Contig11.wum.232.1 MJ04273	8	-	-	-	+	WT	-	-	-
NF_0208_1465	AE00228 ZK1320.10 gi-39589244-emb-CAE57977.1- AC00775 NB02676 cr01.Contig92.wum.9.1 PT04085 OS00421	8	-	-	+	-	fat_content_increased	-	-	-
NF_0208_1522	AC02485 cr01.Contig26.wum.141.1 T28B8.2 OS00413 MI03217 gi-39591619-emb-CAE71196.1- cr01.Contig62.wum.11.1 F56F3.6 PT01276 gi-39582445-emb-CAE66536.1- SS02646	11	-	IPR004825(Insulin/IGF/relaxin)	+	+	Age Lva Sck Emb Pvl Ste transgene_localization_abnormal	-	-	-
NF_0208_1545	AE01165 cr01.Contig1679.wum.2.1 cr01.Contig4753.wum.1.1 OS00568 AS02072 HC05750 AC00960 gi-39586444-emb-CAE74103.1- ZC410.5a cr01.Contig43.wum.74.1	10	-	-	+	+	WT	-	-	-
NF_0209_0050	cr01.Contig9.wum.293.1 cr01.Contig9.wum.294.1 gi-39591223-emb-CAE73276.1- SR02797 OS02154 HC05623 MI00553 AC03257 AE00869 OS02233 R06B9.5	11	-	-	-	+	WT	-	-	-
NF_0209_0112	AC_59271960.eannot.1003 gi-39591866-emb-CAE71444.1- GP01843 GR01965 MC05294 cr01.Contig5.wum.472.1 MI04512 MP00797 Y45F3A.4	9	-	IPR007527(Zinc finger, SWIM-type)	+	+	WT	-	-	-
NF_0209_0515	gi-39588529-emb-CAE58052.1- gi-39585290-emb-CAE61612.1- AE01588 gi-39589056-emb-CAE57788.1- gi-39585289-emb-CAE61611.1- AE02555 PP00902 HC04800 C54F6.6 C54F6.5 HC03022 PT03748 Y51A2D.14 cr01.Contig1.wum.1022.1 PT03908 AC03752 NB02149 PT03846 PT04058 cr01.Contig161.wum.21.1	20	-	-	+	+	WT	-	-	-
NF_0209_0725	MH07457 HC04754 NB00295 cr01.Contig9.wum.335.1 F45H10.4 RS00637 gi-39591287-emb-CAE73340.1- MP01742 MC02474	9	-	IPR008253(Marvel)	+	+	Age	-	-	-
NF_0209_0826	MH08228 Y45F10D.6 cr01.Contig250.wum.11.1 gi-39581638-emb-CAE71759.1- cr01.Contig1115.wum.2.1 cr01.Contig4874.wum.1.1 cr01.Contig119.wum.18.1 cr01.Contig1842.wum.2.1 cr01.Contig250.wum.7.1 gi-39584521-emb-CAE74599.1- NB00765 cr01.Contig900.wum.1.1 cr01.Contig263.wum.7.1 cr01.Contig250.wum.9.1 AE03051 OS00153 MI04286 R05A10.1 PT03870	19	-	-	+	-	WT	-	-	-
NF_0209_1061	AE01797 AS15237 NB01580 PP00908 cr01.Contig39.wum.60.1 HC01611 AE04646 ZC373.2 AE01594 NB00192 cr01.Contig36.wum.37.1 AE04243 AC_59181972.eannot.1003 gi-39590991-emb-CAE58771.1- AE01500 Y37D8A.19 AS06902 gi-39588916-emb-CAE69546.1- NB00242	19	-	-	+	-	Lva WT	-	-	-
NF_0209_1494	MC00804 gi-39579435-emb-CAE74831.1- W04C9.2 PT03985 HC02627 MI04405 MH08310 OS04169 cr01.Contig190.wum.9.1 cr01.Contig190.wum.8.1	10	-	-	-	-	WT	-	-	-
NF_0210_0554	F36H1.10 cr01.Contig32.wum.62.1 gi-39597821-emb-CAE68513.1- MI03607 AC00527 OS00619 NB00718 MH08765 F36H1.5 GR00250 R02E12.6 cr01.Contig1471.wum.2.1 PT03879 gi-39593689-emb-CAE61981.1- cr01.Contig1471.wum.1.1 gi-39593690-emb-CAE61982.1- F36H1.9 gi-39593691-emb-CAE61983.1- cr01.Contig32.wum.63.1 cr01.Contig0.wum.858.1	20	-	-	+	+	WT	-	-	-
NF_0210_0975	AC04173 gi-39591158-emb-CAE73211.1- MP00470 AE03794 F26G1.2b cr01.Contig9.wum.233.1 PT04038 SR04101 OS00422 NB00673	10	-	-	-	-	WT	-	-	-
NF_0210_1469	HC04653 NB01299 AE02706 gi-39578879-emb-CAE56274.1- AS15046 AC04432 OS04226 cr01.Contig6.wum.149.1 gi-39582928-emb-CAE72993.1- PP00135 R05D7.1	11	-	-	-	+	WT	-	-	-
NF_0212_1300	AC_56763056.eannot.1003 HC02306 PT00300 cr01.Contig2.wum.426.1 NB01772 AE01460 F58G1.4 AE01393 ZP00063 AC03967 NB00214 gi-39597169-emb-CAE59396.1- MI05085 SR00101 NB00997 OS00966 HC04865	17	-	IPR000886(Endoplasmic reticulum targeting sequence)	+	-	Clr Sck Gro	-	-	-
NF_0303_0114	AS06231 MH05364 Y24D9A.6	3	-	-	-	+	fat_content_reduced	-	-	-
NF_0303_0491	TS04734 GR00006 12792.m00009 12800.m00015	4	-	IPR009050(Globin-like)	-	-	-	-	-	-
NF_0303_0538	Y26D4A.5 XI03920 DI00796	3	-	-	-	+	-	-	-	-
NF_0304_0664	MH04865 HC07647 BM01574 OS02345	4	-	-	-	+	-	-	-	-
NF_0304_0799	MI00522 14972.m07458 cr01.Contig70.wum.63.1 gi-39584180-emb-CAE61555.1-	4	-	-	+	+	-	-	-	-
NF_0304_0800	cr01.Contig1277.wum.3.1 14972.m07693 H01G02.3a GP02716 cr01.Contig73.wum.100.2 cr01.Contig73.wum.100.1	6	-	-	+	+	-	-	-	-
NF_0305_0080	M05D6.9 14977.m04922 gi-39587161-emb-CAE57629.1- cr01.Contig2.wum.643.1 MJ03236	5	-	-	+	-	WT	-	-	-
NF_0305_0179	14961.m05104 cr01.Contig0.wum.310.1 MI03384 gi-39594123-emb-CAE70233.1- F46C8.7	5	-	IPR009050(Globin-like) IPR012292(Globin)	-	-	fat_content_reduced	-	-	-
NF_0305_0408	ZC487.1b gi-39594362-emb-CAE71940.1- cr01.Contig1.wum.103.1 14992.m11190 MJ02763	5	-	IPR011761(ATP-grasp fold)	-	-	WT	-	-	-
NF_0305_0414	SS03150 14961.m05367 M60.6 cr01.Contig12.wum.300.1 HC01758 HC08702	6	-	-	-	+	WT	-	-	-
NF_0305_0488	cr01.Contig114.wum.17.1 cr01.Contig1643.wum.3.1 gi-39583568-emb-CAE65672.1- MH01847 13156.m00091 F37C4.4a	6	-	-	-	+	Emb Stp	-	-	-
NF_0305_0633	F53F4.6 cr01.Contig1.wum.700.1 14376.m00093 MI04979 gi-39590542-emb-CAE66282.1-	5	-	IPR000719(Protein kinase, core)	+	+	WT	-	-	-
NF_0305_0662	14972.m07934 MA00113 K04C2.5 AS10277 cr01.Contig26.wum.20.1	5	-	-	+	-	Let Sck Stp Gro	-	-	-
NF_0305_0849	Y64H9A.2 14972.m07669 gi-39597993-emb-CAE68685.1- MA00125 cr01.Contig0.wum.713.1	5	-	-	+	-	WT	-	-	-
NF_0305_0857	Y49G5B.1 SS01962 BM00362 gi-39584007-emb-CAE64097.1- 14946.m00545 cr01.Contig1.wum.602.1	6	-	-	+	-	Emb	-	-	-
NF_0305_0894	gi-39584411-emb-CAE72549.1- F33H2.8 MI00570 cr01.Contig20.wum.77.1 14990.m07937	5	-	-	-	+	unc	-	-	-
NF_0305_1008	AS10898 gi-39590563-emb-CAE64933.1- C48D5.3 cr01.Contig4.wum.189.1 SS02168	5	-	-	+	-	-	-	-	-
NF_0305_1035	PT04121 MC01861 gi-39587960-emb-CAE67979.1- 13390.m00016 K08D12.4	5	-	-	+	-	WT	-	-	-
NF_0305_1105	14963.m01781 cr01.Contig13.wum.108.1 C18C4.1 MI03521 gi-39593145-emb-CAE64614.1-	5	-	IPR009050(Globin-like) IPR000971(Globin, subset) IPR012292(Globin)	-	-	WT	-	-	-
NF_0305_1464	14990.m07712 cr01.Contig6.wum.461.1 MI01994 F32B5.2 gi-39595455-emb-CAE60493.1-	5	-	-	+	+	WT	-	-	-
NF_0305_1489	MH06040 14541.m00146 cr01.Contig78.wum.21.1 gi-39595389-emb-CAE60427.1- B0207.2	5	-	-	+	+	WT	-	-	-
NF_0305_1507	MJ01915 F59A2.5 gi-39590656-emb-CAE65026.1- 14979.m04575 cr01.Contig4.wum.220.1	5	-	IPR015419(Transcription factor Pcc1)	-	-	Emb Ste	-	-	-
NF_0305_1518	cr01.Contig1.wum.708.1 AS02567 HC07812 F53F4.16 SR04819	5	-	-	+	+	-	-	-	-
NF_0306_0146	NB01053 T28C6.8 RS00370 cr01.Contig24.wum.32.1 AS11062 gi-39580625-emb-CAE69441.1-	6	-	-	-	+	WT	-	-	-
NF_0306_0405	14972.m06994 cr01.Contig2.wum.401.1 SR01745 Y81G3A.4 DI01588 gi-39597195-emb-CAE59422.1-	6	-	-	+	+	WT	-	-	-
NF_0306_0482	14928.m00202 SS03104 AE04619 cr01.Contig3.wum.418.1 Y53F4B.11 gi-39591485-emb-CAE73539.1-	6	-	-	-	-	WT	-	-	-
NF_0306_0496	NB00984 H23N18.5 gi-39579443-emb-CAE56164.1- B0478.3 GR00509 gi-39582277-emb-CAE64228.1- gi-39593207-emb-CAE64676.1- cr01.Contig13.wum.187.1 AS06970 cr01.Contig89.wum.73.1 cr01.Contig6.wum.94.1 Y52B11A.8 cr01.Contig10.wum.255.1	13	-	IPR013090(Phospholipase A2, active site) IPR001211(Phospholipase A2)	+	+	WT	-	-	-
NF_0306_0510	12608.m00131 TS00308 gi-39593448-emb-CAE64918.1- AC_56760135.eannot.1003 F32B6.11 cr01.Contig72.wum.44.1	6	-	-	+	+	WT	-	-	-
NF_0306_0647	14979.m04631 OS02843 gi-39586140-emb-CAE69216.1- MH01962 C09F5.1 cr01.Contig53.wum.15.1	6	-	IPR007084(BRICHOS)	-	+	Pvl Ste	-	-	-
NF_0306_0739	cr01.Contig10.wum.333.1 GR00081 gi-39584537-emb-CAE74615.1- T06A1.4 13844.m00009 gi-39579285-emb-CAE56951.1- gi-39579284-emb-CAE56950.1- T06A1.3 SS02051	9	-	IPR009050(Globin-like) IPR000971(Globin, subset) IPR012292(Globin)	-	-	Gro WT	-	-	-
NF_0306_0741	13415.m00463 T14G11.1 cr01.Contig11.wum.45.1 SS02338 gi-39591064-emb-CAE58844.1- PT00951	6	-	-	-	+	WT	-	-	-
NF_0306_0787	SR00103 R01H10.4 TS01207 gi-39579526-emb-CAE56177.1- cr01.Contig5.wum.412.1 AC_59205053.eannot.1004	6	-	-	+	+	WT	-	-	-
NF_0306_0840	14230.m00221 14230.m00222 BM00752 F01F1.3 NB02620 MI05645 gi-39584950-emb-CAE64374.1- cr01.Contig5.wum.272.1	8	-	-	+	-	Emb	-	2i2oA	-
NF_0306_0911	14972.m06944 Y37A1B.7 cr01.Contig32.wum.61.1 OS01368 gi-39593688-emb-CAE61980.1- RS00253	6	-	IPR003609(Apple-like) IPR003014(N/apple PAN)	+	+	WT	-	-	-
NF_0306_1087	14230.m00218 MI05555 PE00468 Y39A1C.1 cr01.Contig5.wum.518.1 MH08395	6	-	-	-	+	WT	-	-	-
NF_0306_1106	cr01.Contig1.wum.942.1 AC_59265569.eannot.1003 T23B12.11 AC_59266733.eannot.1003 gi-39581603-emb-CAE58388.1- 14992.m11028 MH04544	7	-	-	+	+	-	-	-	-
NF_0306_1141	K04C2.7 MH00763 GR01738 cr01.Contig2.wum.606.1 gi-39589351-emb-CAE74380.1- F49E12.7 cr01.Contig4.wum.12.1 cr01.Contig18.wum.206.1 gi-39587189-emb-CAE57657.1- gi-39593983-emb-CAE70093.1- 14956.m00527	11	-	IPR000215(Protease inhibitor I4, serpin)	-	+	WT	-	-	-
NF_0306_1159	C52A11.2 MH06709 gi-39597385-emb-CAE59614.1- cr01.Contig2.wum.209.1 14981.m02425 SS02727	6	-	IPR009050(Globin-like) IPR012292(Globin)	-	-	Dpy unc Egl Lva Emb Rup	-	-	-
NF_0306_1169	MJ01451 cr01.Contig13.wum.50.1 F26F12.4 MP02253 MP02260 14992.m11134 gi-39593086-emb-CAE64555.1-	7	-	-	-	+	WT	-	-	-
NF_0306_1177	F13C5.5 PT03997 cr01.Contig17.wum.143.1 SS00492 gi-39592566-emb-CAE63643.1- AS12168	6	-	-	+	+	WT	-	-	-
NF_0306_1332	14961.m04930 SS02260 cr01.Contig11.wum.86.1 gi-39591137-emb-CAE58917.1- OS01336 Y102A11A.5	6	-	-	+	-	WT	-	-	-
NF_0306_1471	gi-39588942-emb-CAE69572.1- MC03963 14589.m00214 cr01.Contig39.wum.19.1 ZK1010.8 SS03472	6	-	-	-	+	WT	-	-	-
NF_0307_0003	14499.m00021 PT01144 ZK1058.9 gi-39583284-emb-CAE60076.1- 14499.m00020 cr01.Contig25.wum.81.1 SS00901 MI04179	8	-	IPR010916(TonB box, N-terminal)	-	-	WT	-	-	-
NF_0307_0037	MP00488 W03D2.9 C10F3.7 cr01.Contig500.wum.1.1 MP02049 cr01.Contig13.wum.27.1 14972.m07388 AC_59272485.eannot.1004 gi-39580894-emb-CAE73892.1- MH03019 gi-39593063-emb-CAE64532.1-	11	-	IPR001005(SANT, DNA-binding)	+	+	WT	-	-	-
NF_0307_0100	12601.m00334 PE00033 PT04400 MA03071 PT03886 ZK512.11 gi-39585010-emb-CAE62661.1- cr01.Contig4.wum.506.1	8	-	-	-	+	-	-	-	-
NF_0307_0101	AC03792 RS00333 BM00635 PT04676 PT04518 MJ01642 MJ05128 OS04777 AC03766 AC04091 OS04769 DI02510 PT04547	13	-	IPR003146(Proteinase inhibitor, carboxypeptidase propeptide) IPR009020(Proteinase inhibitor, propeptide)	+	+	-	-	-	-
NF_0307_0164	MC00111 DI00813 gi-39590644-emb-CAE65014.1- cr01.Contig53.wum.20.1 gi-39586148-emb-CAE69224.1- cr01.Contig4.wum.233.1 OS04229 Y54F10AM.6 14980.m02674 T19C3.2 14979.m04579	11	-	-	+	+	WT	-	-	-
NF_0307_0247	MJ04965 MJ00752 AS07915 MI01605 MJ02623 gi-39585331-emb-CAE61653.1- 13436.m00049 cr01.Contig153.wum.20.1 13051.m00021 B0250.2	10	-	-	-	+	WT	-	-	-
NF_0307_0315	MI04602 cr01.Contig64.wum.35.1 14977.m05078 MA01443 R03H10.2 gi-39582812-emb-CAE74275.1- MH01656 cr01.Contig64.wum.33.1	8	-	-	-	+	WT	-	-	-
NF_0307_0325	F13C5.6a gi-39592565-emb-CAE63642.1- 14954.m01723 MJ02211 MC00081 BM00253 AE03677 cr01.Contig17.wum.142.1	8	-	-	-	-	WT	-	-	-
NF_0307_0359	gi-39585110-emb-CAE62761.1- AS04700 14674.m00131 HC07821 cr01.Contig4.wum.516.1 ZK370.6 MI04415	7	-	-	+	-	WT	PF06879	-	-
NF_0307_0435	F45D3.3 HC00394 cr01.Contig1.wum.437.1 14992.m10864 gi-39592289-emb-CAE75510.1- F45D3.4a OS01880 GR00584 gi-39592290-emb-CAE75511.1-	9	-	-	+	+	WT	-	-	-
NF_0307_0619	cr01.Contig153.wum.32.1 14992.m11085 PT04088 Y59A8B.20 HC09511 PT03992 MI04694 gi-39585335-emb-CAE61657.1- gi-39585334-emb-CAE61656.1-	9	-	-	+	-	Lon	-	-	-
NF_0307_0627	13356.m00235 HG01936 PP01650 cr01.Contig27.wum.49.1 C45G9.5 gi-39587446-emb-CAE75100.1- SR05182	7	-	-	-	-	Lva Emb early_larval_arrest Gro	-	-	-
NF_0307_0700	MI04391 cr01.Contig0.wum.247.1 MH02551 AS08558 gi-39594207-emb-CAE70317.1- GR02475 C39D10.6 MH05209	8	-	-	-	+	WT	-	-	-
NF_0307_0776	MP00499 MI05949 R144.5 gi-39593978-emb-CAE70088.1- cr01.Contig4.wum.10.1 14675.m00025 AE04727	7	-	IPR008930(Terpenoid cylases/protein prenyltransferase alpha-alpha toroid)	-	+	WT	-	-	-
NF_0307_0837	13487.m00030 12601.m00338 K01B6.3 AC_55384949.eannot.1003 gi-39590876-emb-CAE65250.1- cr01.Contig4.wum.478.1 AS12663 MC04391	8	-	-	-	+	WT	-	-	-
NF_0307_0957	MP01308 SR00686 cr01.Contig4.wum.276.1 T20G5.14 HC08023 13278.m00104 NB00656	7	-	-	+	+	WT	-	-	-
NF_0307_1073	cr01.Contig100.wum.14.1 14990.m07798 HC04093 NB03983 TS02405 gi-39580464-emb-CAE60696.1- W05B5.1	7	-	-	-	-	WT	-	-	-
NF_0307_1100	T26C5.5 OS04236 gi-39589162-emb-CAE57895.1- GR01055 14981.m02440 cr01.Contig30.wum.92.1 AE03914	7	-	-	+	+	Emb	-	-	-
NF_0307_1225	GP02502 SS00177 T06F4.1b gi-39597824-emb-CAE68516.1- cr01.Contig0.wum.854.1 cr01.Contig0.wum.854.2 SR02439 XI00722	8	-	-	-	+	WT	-	-	-
NF_0307_1247	F48C5.2 SS00781 AC04691 GP00170 gi-39594767-emb-CAE70635.1- cr01.Contig11.wum.126.1 14972.m07199	7	-	IPR000177(Apple) IPR003609(Apple-like) IPR003014(N/apple PAN)	+	-	-	-	-	-
NF_0307_1288	NB04028 PT04326 13460.m00198 HC09865 AS07881 AE01311 cr01.Contig40.wum.51.1 HC03034	8	-	-	-	+	-	-	-	-
NF_0307_1409	MH03995 BM01069 gi-39579972-emb-CAE56216.1- cr01.Contig6.wum.74.1 AS07847 C15C6.1 MC05107	7	-	-	-	+	WT	-	-	-
NF_0307_1430	AS13246 SS02660 C46F11.5b SR01381 gi-39590573-emb-CAE64943.1- PP02064 PP02056 14242.m00096	8	-	IPR015424(Pyridoxal phosphate-dependent transferase, major region)	+	+	WT	-	-	-
NF_0307_1455	C05C8.9a gi-39594457-emb-CAE72035.1- gi-39594452-emb-CAE72030.1- SS02564 SR01678 MC04553 14992.m11353 HC08755	8	-	-	-	-	WT	-	-	-
NF_0308_0021	MI09098 HC04454 MJ05090 AS14965 T07A5.5 MH10346 14952.m01384 OS04577	8	-	-	-	+	-	-	-	-
NF_0308_0063	TX01758 SS03285 gi-39594119-emb-CAE70229.1- 14961.m05160 OS04150 gi-39594120-emb-CAE70230.1- AC_56760102.eannot.1003 F46C8.3 cr01.Contig0.wum.313.1	9	-	-	-	+	WT	-	-	-
NF_0308_0147	AE00164 Y44A6C.1 OS01426 TX00284 cr01.Contig40.wum.21.1 AE04407 gi-39585362-emb-CAE61684.1- AC05019 MI00545	9	-	-	-	-	WT	-	-	-
NF_0308_0254	PT04842 gi-39586147-emb-CAE69223.1- AS02703 T19C3.3 cr01.Contig53.wum.21.1 SS02124 HC03290 TX01822	8	-	-	-	-	WT	-	-	-
NF_0308_0277	OS03000 AC_55405388.eannot.1003 C55C3.5 HC05197 cr01.Contig44.wum.27.1 gi-39588313-emb-CAE72664.1- 14956.m00513 GP01929 BM01623 cr01.Contig903.wum.1.1	10	-	-	+	-	Emb oogenesis_abnormal	-	-	-
NF_0308_0294	MC00284 cr01.Contig70.wum.9.1 MA01683 cr01.Contig70.wum.6.1 AC_59242496.eannot.1003 H04M03.12 gi-39588277-emb-CAE72628.1- cr01.Contig696.wum.2.1 MI05619 AS07302	10	-	IPR001969(Peptidase aspartic, active site)	+	+	WT	-	-	-
NF_0308_0742	gi-39595185-emb-CAE60222.1- MC00957 MH02426 HC05551 MI04855 HG00493 B0379.1 14952.m01368 BM00106	9	-	-	-	-	WT	-	-	-
NF_0308_0938	TX00759 TX01229 TX00760 PT01345 AC_59629972.eannot.1003 HC03440 PT02998 MTCE.4 gi-29839552-sp-Q8HEB9-NU4LM_CAEBR BM00614 NB01269 gi-27501726-gb-AAO13514.1-	12	K03882(NADH dehydrogenase I subunit 4L)	IPR001133(NADH-ubiquinone oxidoreductase, chain 4L) IPR003214(Mitochodrial NADH-ubiquinone oxidoreductase, chain 4L)	-	+	-	-	-	-
NF_0308_0946	XI00947 XI00014 XI05367 XI01467 OS01776 XI02558 XI00582 XI05286 AE00474 XI03271 cr01.Contig194.wum.21.1 gi-39589112-emb-CAE57844.1- XI01107 AC04398 F42A8.1 XI01001 GP03015 XI00526 AC01256 XI00551	20	-	-	+	-	Dpy Bmd Lva Pch Emb Gro	-	1o9aA	-
NF_0308_0952	HG00382 PP01824 H32C10.2 cr01.Contig1540.wum.1.1 GP02827 cr01.Contig2077.wum.1.1 gi-39593217-emb-CAE64686.1- MI08009 cr01.Contig70.wum.11.1 14972.m07616	10	-	-	-	-	WT	-	-	-
NF_0308_1196	HC07473 Y39A1A.20 cr01.Contig5.wum.491.1 SR01751 AS03549 AC_Contig6896.1.eannot.1003 gi-39591840-emb-CAE71418.1- PT02822	8	-	-	+	+	WT	-	-	-
NF_0308_1251	cr01.Contig16.wum.217.1 PP00928 14961.m04928 SS00572 NB01550 AC_55388370.eannot.1003 gi-39589696-emb-CAE66931.1- F55A12.2c	8	-	-	-	+	Gro	-	-	-
NF_0308_1416	PT01814 cr01.Contig46.wum.45.1 MC01655 AC_Contig9284.1.eannot.1003 PT04032 W08F4.6 SS00739 14968.m01485 12653.m00011 PT03681 gi-39586951-emb-CAE62886.1-	11	-	-	+	+	Bmd Let unc Lva Prl early_larval_arrest transgene_localization_abnormal	-	-	-
NF_0308_1539	AC_55405908.eannot.1003 H12D21.9 AS16081 cr01.Contig48.wum.19.1 MJ00571 gi-39583381-emb-CAE66356.1- BM00202 15162.m00035 OS00622	9	-	IPR001005(SANT, DNA-binding)	-	+	WT	-	-	-
NF_0309_0362	cr01.Contig3.wum.477.1 OS03889 SS03211 gi-39591404-emb-CAE73458.1- PT02317 13325.m00234 HC07559 MH06568 Y53F4B.14	9	-	-	-	+	WT	-	-	-
NF_0309_0412	14961.m04956 MJ00989 MJ01505 D1005.6 SS03245 gi-39579420-emb-CAE56726.1- AC_Contig360.1.eannot.1003 MI00371 RS00235 cr01.Contig17.wum.35.1	10	-	-	+	-	WT	-	-	-
NF_0309_0477	MC00529 NB04126 C53H9.3 AS11871 14990.m08114 MI02115 GR01822 MP00251 HG00691	9	-	-	-	-	-	-	-	-
NF_0309_0494	gi-39598044-emb-CAE68736.1- cr01.Contig0.wum.670.1 OS03183 AC_Contig9381.1.eannot.1004 HC00433 XI01010 C26B9.3 AS03927 AC02627 14924.m00113 XI00076	11	-	-	+	+	unc Egl Pvl	-	1pu5A	-
NF_0309_0548	GP00094 gi-39597370-emb-CAE59598.1- PP01487 14687.m00361 GR00644 cr01.Contig2.wum.227.1 gi-39597369-emb-CAE59597.1- SS00437 M106.2 HC08795	10	-	IPR008253(Marvel)	+	+	WT	-	-	-
NF_0309_0708	AS00328 gi-39594236-emb-CAE70346.1- AS16763 C18A11.1 R08A2.7 NB03213 OS04457 GR01577 NB02225 cr01.Contig5728.wum.1.1 cr01.Contig48.wum.42.1 TX02043 gi-39589840-emb-CAE60838.1- AS14581 PT00888 cr01.Contig0.wum.222.1	16	-	-	+	+	WT	-	-	-
NF_0309_0845	PT02347 AC01462 SS00961 cr01.Contig9.wum.326.1 SR02913 PT04291 14961.m04931 Y48E1C.4b gi-39591295-emb-CAE73348.1- PT04290 AS02577	11	-	-	+	-	WT	-	-	-
NF_0309_1005	cr01.Contig234.wum.20.1 MC00288 MP01219 HC01431 gi-39593519-emb-CAE61811.1- AC00784 C34D4.13 DI02158 14469.m00104	9	-	-	-	-	WT	-	-	-
NF_0309_1065	MA00342 MP01750 C17G1.5 AC03693 XI04027 MJ04220 cr01.Contig36.wum.52.1 MI04420 gi-39590983-emb-CAE58763.1-	9	-	-	+	+	WT	-	-	-
NF_0309_1266	AS02945 cr01.Contig8.wum.122.1 SR02166 AC00467 OS02866 HC03156 Y74C9A.2 gi-39595287-emb-CAE60324.1- PT00872	9	-	-	+	+	Sck Stp Gro	-	-	-
NF_0309_1382	MP00289 MI02036 14719.m00180 MJ04703 MJ00095 E02H1.8 AS07742 MH09459 HC00158 gi-39589173-emb-CAE57906.1-	10	-	-	-	+	WT	PF05047	1s3aA	-
NF_0309_1483	HC07230 SR03439 cr01.Contig157.wum.9.1 MI04914 gi-39580438-emb-CAE69320.1- AC03634 MC00386 14559.m00034 T27F6.7 cr01.Contig157.wum.8.1	10	-	-	-	+	WT	-	-	-
NF_0309_1543	MC05406 GR01625 MI07099 AS06657 HC09811 cr01.Contig30.wum.25.1 gi-39582687-emb-CAE65893.1- K02B7.3 MH10625	9	-	-	+	-	WT	-	-	+
NF_0309_1570	13403.m00034 Y67D8B.4 NB00988 PE00150 gi-39585691-emb-CAE59893.1- cr01.Contig65.wum.75.1 AC_Contig3671.1.eannot.1004 12524.m00107 MI02155 AC03951 AE04796 cr01.Contig753.wum.2.1	12	-	-	+	-	-	-	-	-
NF_0310_0105	gi-39583008-emb-CAE71787.1- AS00828 RS00603 C49A1.10 AC04162 cr01.Contig6.wum.171.1 MA01156 12750.m00012 GR00139 MH01197	10	-	-	-	+	WT	-	-	-
NF_0310_0144	gi-4028996-emb-CAA10309.1- AE03743 OS01208 cr01.Contig3.wum.407.1 TX00414 gi-4033359-emb-CAA10465.1- AE00938 AS15458 HC00593 SR03908 AE01239 NB01483 NB01350 AE00500 gi-39596006-emb-CAE67509.1- HC05317 SR00646 AS10709 AS03167 TX00352 F18A1.7 TX00115 TX00323 TX00164 AS10614	25	-	IPR013838(Beta tubulin, autoregulation binding site)	+	-	Emb	-	-	-
NF_0310_0161	14978.m00013 14708.m00027 MA00168 cr01.Contig3.wum.383.1 PT04202 SS02794 gi-39595980-emb-CAE67483.1- ZK1290.8 MH01486 PT03964 MI05145 MJ01901	12	-	-	+	-	WT	-	-	-
NF_0310_0297	AC_56780411.eannot.1003 OS01321 HC01327 TX00023 gi-39587163-emb-CAE57631.1- AC04898 SS02864 AS03091 AE00915 cr01.Contig2.wum.640.1 OS01785 HC09079 AE03467 AS15439 AC00382 M05D6.6	16	-	IPR009432(Protein of unknown function DUF1075)	-	+	unclassified	-	-	+
NF_0310_0418	cr01.Contig5.wum.28.1 DI00525 PT00018 PP01750 MA00064 Y37D8A.3 MH01149 gi-39588908-emb-CAE69538.1- 14980.m02738 SR00591 PT00504	11	-	-	+	-	WT	-	1o9aA	-
NF_0310_0545	Y11D7A.10 cr01.Contig193.wum.25.1 HG00610 AC00367 AE01029 HC04983 gi-39598362-emb-CAE69055.1- cr01.Contig380.wum.3.1 NB02471 14992.m11105 OS03932	11	-	-	-	+	WT	-	-	-
NF_0310_0691	14593.m00152 H01G02.1 cr01.Contig1277.wum.1.1 HC05607 GR00492 NB02584 AC_55390631.eannot.1003 AE03392 cr01.Contig73.wum.98.1 AS12787 gi-39593835-emb-CAE62128.1-	11	-	-	+	+	WT	-	-	-
NF_0310_0875	AE04357 MH08017 RS00058 14362.m00110 PE00316 OS04651 cr01.Contig18.wum.29.1 F39H2.1 AC00811 NB00736	10	-	IPR000408(Regulator of chromosome condensation, RCC1) IPR002544(FMRFamide-related peptide)	+	-	WT	-	-	-
NF_0310_1057	C31H1.6b TV01620 XI05027 gi-39588302-emb-CAE72653.1- AS17845 cr01.Contig44.wum.16.1 B0001.1 TS02819 cr01.Contig2152.wum.1.1 gi-39593896-emb-CAE62189.1- 14216.m00087 cr01.Contig73.wum.32.1 AC_56779600.eannot.1003 NB03908 BM01481 13206.m00040	16	-	-	-	-	WT	-	-	-
NF_0310_1305	OS02841 gi-39591135-emb-CAE58915.1- MH00132 14972.m07776 Y102A11A.7 F59B10.3 SS02761 AC_55393140.eannot.1003 cr01.Contig11.wum.84.1 cr01.Contig2.wum.157.1 MI00642 AS01957 gi-39597435-emb-CAE59665.1-	13	-	-	-	+	Emb WT	-	-	-
NF_0310_1467	GP02875 DI02530 14971.m02832 cr01.Contig31.wum.97.1 C43E11.12b AC00594 gi-39589580-emb-CAE66815.1- MH04491 HC01410 PP01136	10	-	-	+	-	-	-	-	-
NF_0311_0041	F33A8.2 PP01801 NB03701 SS02251 AC00807 HC00423 gi-39597355-emb-CAE59583.1- 14977.m04863 cr01.Contig2.wum.243.1 AE00910 OS00289	11	-	-	+	+	WT	-	-	-
NF_0311_0309	MP01531 cr01.Contig35.wum.67.1 C18D11.1 MC03819 gi-39584826-emb-CAE67721.1- MH02240 MI04239 SS01676 GR00520 PT01204 SS01292 AS09485	12	-	-	-	+	WT	-	-	-
NF_0311_0321	SS03475 OS00906 cr01.Contig12.wum.262.1 NB00687 AS00823 HC01922 AE00696 AC03975 PT00891 gi-39583176-emb-CAE61394.1- F48C11.3	11	-	-	+	-	WT	-	-	-
NF_0311_0574	AS02373 cr01.Contig6.wum.112.1 MI07982 MJ00495 MJ04916 MH02109 TX01917 HC07295 MC04906 15131.m00094 gi-39582975-emb-CAE73040.1- Y95D11A.1	12	-	-	+	-	thin Emb late_larval_arrest Stp Gro	-	-	+
NF_0311_0784	HG00349 cr01.Contig11.wum.246.1 AS00337 HC04882 HS01452 gi-39594955-emb-CAE70823.1- HC09812 PE00020 AE01149 OS01399 AS01666 C09F12.1 cr01.Contig11.wum.199.1 gi-39594894-emb-CAE70762.1- GR01478 T05A10.2	16	-	-	+	+	WT	PF07062	-	+
NF_0311_0902	cr01.Contig1.wum.171.1 AC_55392645.eannot.1003 14992.m11311 AC01257 RS00079 SS02647 NB00722 PE00320 gi-39594417-emb-CAE71995.1- HC09697 Y57E12AL.6 HS00409	12	-	-	+	-	Let germ_cell_development_abnormal Sck Emb Ste gonad_development_abnormal	-	-	-
NF_0311_0921	MA01695 NB00411 T09A5.5 15425.m00019 MP00195 AC00232 HC00863 cr01.Contig9.wum.421.1 GR01819 gi-39597607-emb-CAE59837.1- HG00393	11	-	-	-	-	Clr Lva Emb reduced_brood_size	-	1s3aA	-
NF_0311_0967	cr01.Contig56.wum.26.1 AE01875 AS03422 T21C9.5 TX02040 gi-39593381-emb-CAE64851.1- HC01910 HG00734 AC01323 TX01899 14592.m00176 NB02495	12	-	-	-	+	Let Lva Emb late_larval_arrest Gro lipid_depleted	-	-	+
NF_0311_0972	MI01268 AC_Contig9582.1.eannot.1004 MH01791 AS09281 MA00354 BM00466 MP01803 14972.m07425 MJ02601 14972.m07082 GR02497 PE00190 MH09002 MC05409 MJ05148 MH01206 GR02044 GR02354 MP01916 GR00711	20	-	-	-	-	-	-	-	-
NF_0311_1047	Y22D7AL.6 MA02537 MJ03167 MH04064 gi-39584021-emb-CAE66427.1- GP02147 cr01.Contig104.wum.16.1 AC_Contig12019.1.eannot.1004 GR01079 HG00497 14980.m02813	11	-	-	+	-	WT	-	-	-
NF_0311_1186	14992.m10820 AS14523 F43D2.5 PT00242 GR02226 MI01807 cr01.Contig48.wum.65.1 MC02961 F43D2.6 AC_55400387.eannot.1003 gi-39589862-emb-CAE60860.1- PE00214	12	-	-	+	+	-	-	-	-
NF_0311_1401	MJ03592 C38C6.6 MJ01789 MI05381 MH00201 cr01.Contig30.wum.23.1 AC_56780359.eannot.1003 MJ00242 gi-39582690-emb-CAE65896.1- MJ03208 MC01336 MA01468 XI04056 MP00024 AC_59274499.eannot.1003	15	-	-	+	+	Let Clr unc Lva Prl Mlt	-	-	-
NF_0311_1463	SS01409 PE00048 cr01.Contig0.wum.763.1 AC00994 AE01325 OS00804 K02G10.4a gi-39597940-emb-CAE68632.1- NB00906 HC01670 AS08433	11	-	IPR002544(FMRFamide-related peptide)	+	-	WT	-	-	-
NF_0312_0110	AS08355 PP01206 F44E5.1 AS15193 OS04030 AC_55407745.eannot.1004 AS07064 TX01920 AS10905 AS14837 cr01.Contig433.wum.2.1 cr01.Contig494.wum.2.1 SS03143 PT03944 AS05657 gi-39597468-emb-CAE59698.1- cr01.Contig2.wum.127.1 AC04273 AS16807 cr01.Contig779.wum.1.1 PT01062 PT01092 AE03665 PT00882 AS06984 cr01.Contig210.wum.8.1 cr01.Contig117.wum.9.1 HC07977 AS15099	29	-	-	-	+	Gro	-	-	+
NF_0312_0331	TX00498 cr01.Contig49.wum.75.1 AS15403 14961.m05319 HG00731 K12H4.5 DI02238 MH01278 AC00742 MI01197 gi-39587409-emb-CAE75063.1- HC02305 AS02940	13	-	-	-	+	Let Lva Emb Gro	-	-	-
NF_0312_0385	MP00782 MI01372 PP02044 14975.m04374 AS14276 MC02140 MJ01591 MH06569 MJ03735 C55A6.12 gi-39592043-emb-CAE75263.1- cr01.Contig52.wum.56.1 OS00264	13	-	IPR014878(Region of unknown function DUF1794)	+	+	WT	PF08768	2fwvA	-
NF_0312_0411	SR00829 F23H11.5 HC00495 AS02381 cr01.Contig53.wum.63.1 HG00552 SS00457 AS15484 HC04869 PP00244 NB00829 gi-39586065-emb-CAE69141.1- PT03959 AC02268	14	-	-	+	+	Bmd Lva Emb reduced_brood_size early_larval_arrest Gro	-	-	-
NF_0312_0595	SS00659 MI01243 cr01.Contig16.wum.107.1 MJ03369 14990.m07857 NB03756 SS02567 gi-39589799-emb-CAE67034.1- AS01915 PP01539 T06D10.1 TX00637 MC01231 AS05185	14	-	-	-	+	WT	-	-	-
NF_0312_0997	MI01678 MP00622 HC05008 MC00981 HG00238 AE04241 14932.m00524 RS00450 gi-39591678-emb-CAE71256.1- cr01.Contig35.wum.10.1 AE03961 AC00511 ZK1236.5	13	-	-	-	-	Clr Gro	-	-	-
NF_0312_1355	PT01029 MP00543 HC07268 F57B10.14 AE02023 14980.m02739 HG00105 PP01488 cr01.Contig82.wum.21.1 MH10532 GR01592 HC04886 RS00053	13	K00420(ubiquinol-cytochrome c reductase subunit 10)	IPR015089(Ubiquinol-cytochrome C reductase complex, 6.4kD protein)	-	+	Emb	-	-	-
NF_0313_0120	gi-39597200-emb-CAE59427.1- MH06438 F18A11.3 SR01627 HG00077 MC05769 12864.m00048 AS16836 MI08699 cr01.Contig2.wum.407.1 AE03732 MP01607 MA02820	13	-	-	+	+	WT	-	-	-
NF_0313_0514	MJ05126 cr01.Contig13.wum.202.1 MH01348 HG00332 gi-39593235-emb-CAE64705.1- 12582.m00014 14947.m01137 DI00061 MI00334 R186.8 OS04737 AS15470 MC05377 NB02356	14	-	-	-	+	Emb	-	-	-
NF_0313_0575	ZK856.7 MC05241 HC01228 DI02037 SS00892 AC00621 13333.m00082 HC04334 cr01.Contig13.wum.257.1 gi-39593283-emb-CAE64753.1- AS01103 AE03419 OS00749 NB01003	14	-	-	+	-	developmental_delay_postembryonic	-	-	+
NF_0313_0827	MC00391 AE00278 F17C11.2 C07B5.3 MH05309 gi-39591909-emb-CAE75129.1- NB00943 SS00791 AC_55386922.eannot.1004 cr01.Contig72.wum.59.1 HC05533 cr01.Contig15.wum.201.1 MH06499 AC00792 gi-39596168-emb-CAE69805.1- GR01287 XI02327 OS04109	18	-	IPR006025(Peptidase M, neutral zinc metallopeptidases, zinc-binding site) IPR002198(Short-chain dehydrogenase/reductase SDR)	+	+	WT	-	-	-
NF_0313_0929	MA00650 AE01252 cr01.Contig10.wum.416.1 AC_59269171.eannot.1003 OS01741 14201.m00023 NB00881 MH00995 OS01938 MI00201 GR02142 T27C4.1 gi-39592941-emb-CAE62555.1- MJ03353 AC01614	15	-	-	-	+	WT	-	-	-
NF_0313_0956	gi-39591288-emb-CAE73341.1- MH00982 SS00822 F45H10.3 cr01.Contig9.wum.334.1 AC02194 AE04133 14968.m01483 MJ02674 PT04092 HC05738 NB03814 OS04039	13	K03951(NADH dehydrogenase (ubiquinone) 1 alpha subcomplex 7)	IPR009947(NADH:ubiquinone oxidoreductase subunit B14.5a)	-	-	WT	-	-	-
NF_0314_0360	14253.m00158 cr01.Contig17.wum.78.1 MH02365 MP02025 GP03299 gi-39592511-emb-CAE63588.1- MA01091 C44C1.1 MI02182 MC01113 14926.m00034 SR03057 TX01582 AS00461 HC04215	15	-	-	-	+	small Let unc Gro	-	-	-
NF_0314_0588	14972.m07910 HG01722 14972.m07837 GP02180 PT00032 OS01574 DI00360 gi-39582987-emb-CAE73052.1- HS00974 BM00588 cr01.Contig5.wum.480.1 cr01.Contig6.wum.102.1 TX02101 GR00572 AS15496 AS17272 Y39A1A.7 Y53H1B.2 HS00125 gi-39591859-emb-CAE71437.1- AC05001	21	-	IPR010916(TonB box, N-terminal)	+	+	WT	-	-	-
NF_0314_0920	GR00562 AC_59275408.eannot.1003 cr01.Contig767.wum.1.1 14990.m08035 HG00705 PP02449 AC03121 AE01266 HC04432 HC01778 gi-39580851-emb-CAE73112.1- F21F3.6 cr01.Contig470.wum.1.1 PT04438 GP02609 MC01574 NB00676 PT01725	18	-	-	+	+	WT	PF03821	-	-
NF_0314_1386	AS08419 MH02403 gi-39597927-emb-CAE68619.1- MP00603 MA00326 cr01.Contig0.wum.775.1 MI04681 HG00778 MA00465 MJ00440 MA00335 GP00084 GR01534 MC02605 AC00833 C05E11.8	16	-	-	+	+	WT	-	-	-
NF_0314_1525	PT04462 Y69A2AR.3 AC04224 MH02122 gi-39585922-emb-CAE68211.1- cr01.Contig289.wum.10.1 MC04814 HG00022 DI02182 PT00966 AE02270 HC09398 HC04919 13252.m00038 cr01.Contig3353.wum.1.1 AS17203 MI01050	17	-	-	-	-	WT	-	-	-
NF_0315_0712	14967.m01533 cr01.Contig0.wum.594.1 MJ00563 MI06180 PT03711 MH06362 OS00952 PT00038 AC03531 NB00684 SS00044 MJ00524 AE01397 MP02067 gi-39598126-emb-CAE68818.1- RS00042 H05L03.3 PT00497	18	-	-	+	+	fat_content_increased	-	-	-
NF_0315_0860	AS02178 AE00617 cr01.Contig161.wum.2.1 gi-39580019-emb-CAE56824.1- NB00172 OS00404 MH07123 MC04630 MP02235 PP00866 TX00243 HC04872 Y60A3A.21 AC00825 HG01238	15	-	-	+	-	-	-	-	-
NF_0316_1172	PT03752 cr01.Contig48.wum.24.1 ZC412.3 AE04281 OS01293 gi-39589831-emb-CAE60829.1- AC05271 ZC412.4 MC03185 MI02356 AS01744 gi-39589832-emb-CAE60830.1- cr01.Contig48.wum.23.1 gi-39592963-emb-CAE62577.1- 14992.m11357 SR00423 OS03953 MH07808 AC00841 AC03867 T10G3.3 GP00314 DI01613 MJ02258 MJ00187 AC_55387380.eannot.1003	26	-	IPR001412(Aminoacyl-tRNA synthetase, class I)	+	-	WT	-	-	-
NF_0317_0347	PT00400 HC04259 MH10282 HG00555 AE01225 TX01967 13464.m00249 NB01038 AS08124 AS15493 SR03488 cr01.Contig33.wum.152.1 AC00218 PP02443 F29B9.11 PT03250 MC05119 PT04103 gi-39587625-emb-CAE58563.1- OS04392	20	-	-	+	+	Lva Emb reduced_brood_size fat_content_reduced Gro	-	-	-
NF_0317_1272	AE01307 MI02108 cr01.Contig14.wum.54.1 GR00880 cr01.Contig4.wum.440.1 NB03877 cr01.Contig1826.wum.2.1 AC00521 MH01321 14958.m00345 HG01069 gi-39583723-emb-CAE63827.1- T01C8.2 AS14822 SS02228 cr01.Contig0.wum.88.1 15132.m00029 cr01.Contig0.wum.88.2 NB00343 GR01050 MC05103 PT03774 PT03763 PP02537 GR01890 gi-39596258-emb-CAE69896.1- PT04111 14643.m00076 MJ01025 gi-39588077-emb-CAE57309.1- AC00378 SS…	37	-	-	+	+	Emb Ric WT	-	-	-
NF_0318_0134	12716.m00077 SS02802 AC00339 MJ00883 MH02712 SR02289 MA02285 NB01243 MI02451 cr01.Contig1884.wum.1.1 MP00638 gi-39583584-emb-CAE65688.1- W01A8.1a HC02862 AE03735 GP00272 MI00191 MH01179 MJ00751 cr01.Contig95.wum.41.1 GR02040 ZP00127	22	-	-	-	-	WT	-	-	-
NF_0318_0443	SR02909 AC00771 MI00069 14968.m01463 OS00757 MI08311 cr01.Contig121.wum.27.1 gi-39587725-emb-CAE58663.1- HC00629 SS00984 HS01005 Y105C5A.8a gi-39588154-emb-CAE68078.1- MH06309 PT03905 AS08370 MC03069 MJ01512 HC08609 PE00254 cr01.Contig33.wum.65.1 C39E9.8b MA02417 MJ04107 OS01780	25	-	-	+	+	WT	-	-	-
NF_0318_0896	MJ00533 HC00312 PP00448 Y67H2A.5 OS03883 SS00206 AE00194 gi-39587688-emb-CAE58626.1- MI02276 GR00638 MA02442 15215.m00045 SR00793 PT00588 cr01.Contig33.wum.94.1 MH00720 AS15769 NB01424 cr01.Contig965.wum.2.1	19	-	-	-	+	Sck Emb Ste	-	-	+
NF_0320_0609	cr01.Contig123.wum.17.1 MJ01215 HC04823 Y111B2A.2 MI09013 MP00673 cr01.Contig1828.wum.2.1 TX01734 gi-39580901-emb-CAE72833.1- MC01026 AE01229 SS01174 MH06856 AS17418 B0035.18 PP00391 PT00508 14693.m00122 cr01.Contig14.wum.347.1 HG00732 GR02196 F29C4.2 TX01732 gi-39587562-emb-CAE58500.1- NB00407 HC05190 AS02917 PT03821 PE00301 PT04078	30	K02268(cytochrome c oxidase subunit VIc)	IPR004204(Cytochrome c oxidase subunit VIc)	+	+	Emb reduced_brood_size Gro WT	-	-	+
NF_0320_1415	GR01420 DI02407 AC03229 HC01614 AS15217 NB01035 cr01.Contig48.wum.81.1 SR00280 C53A5.1 PT03809 MH01857 AS02847 SS00334 14992.m10983 MI02371 gi-39589879-emb-CAE60877.1- AS09901 PP00418 15451.m00016 AS06111 GP00330 OS04496 MJ01020 HG01082	24	-	-	-	+	Age Lva Emb transgene_localization_abnormal Gro	-	-	-
NF_0321_1568	HC01300 14961.m05015 AE03549 cr01.Contig12.wum.297.1 HG01067 RS00070 MC05807 HG01450 GR00325 AC00835 MH02692 HG01261 DI02289 PE00128 RS00035 MP02210 GR02166 MI03646 OS02505 MP01571 gi-39583789-emb-CAE74862.1- MC04829 M60.4b PE00252 MH07672 MJ00724 MI01418 MJ04950 MA02132 MA02707 MH10564 RS00467 AS02739 SS01302	34	-	IPR008253(Marvel)	+	+	WT	-	-	-
NF_0404_1399	13576.m00012 MI03625 XI03121 13159.m00055 AC02016	5	-	-	-	-	-	-	-	-
NF_0406_0090	14990.m07934 gi-39595676-emb-CAE67179.1- MJ01418 ZC328.1 cr01.Contig192.wum.18.1 XI04088	6	-	-	-	+	Dpy Let unc Prl transgene_expression_increased Gro	-	-	-
NF_0407_1004	gi-39587483-emb-CAE58421.1- F42G8.5 cr01.Contig14.wum.268.1 TS02256 15161.m00146 MI01437 XI04186 15161.m00145	8	-	-	-	+	fat_content_increased	-	-	-
NF_0407_1250	XI00624 Y66D12A.24 SS00152 SR02540 cr01.Contig35.wum.84.1 14153.m00010 gi-39584810-emb-CAE67705.1-	7	-	-	-	+	WT	-	-	-
NF_0407_1301	MH11081 XI04025 13644.m00294 F23F1.4 HS01296 cr01.Contig246.wum.8.1 gi-39586898-emb-CAE62833.1- C01B12.7	8	-	-	+	-	transgene_expression_increased WT	-	-	-
NF_0408_0068	XI01941 MH02416 gi-39589434-emb-CAE74463.1- MJ00097 OS00536 cr01.Contig18.wum.162.1 M01D7.5 AS08417	8	-	IPR000583(Glutamine amidotransferase, class-II)	+	+	Ric	-	-	-
NF_0408_0121	gi-39597701-emb-CAE68392.1- MH10557 TS05460 F28B4.4 M05B5.2 cr01.Contig164.wum.21.1 gi-39582777-emb-CAE74240.1- 14058.m00575 cr01.Contig0.wum.985.1 AC02622 PE00279	11	-	-	+	+	unc thin Lon Gro WT	-	-	-
NF_0408_0187	gi-39580183-emb-CAE71589.1- cr01.Contig20.wum.152.1 Y95B8A.6a F39D8.3 MH01368 cr01.Contig12.wum.146.1 MA01395 MJ03231 XI03841 14954.m01689 MH10406 gi-39596688-emb-CAE63307.1-	12	-	-	+	-	WT	PF05806	-	-
NF_0408_0355	gi-39596590-emb-CAE63209.1- TS00123 14972.m07723 MH02080 cr01.Contig12.wum.38.1 MA01553 F54E4.3 MI02158	8	-	-	+	+	WT	-	-	-
NF_0408_0750	T07E3.6a gi-39593933-emb-CAE70043.1- AS08186 TS00732 cr01.Contig26.wum.14.1 SS03524 AC00513 AE03850	8	-	-	+	+	WT	-	-	-
NF_0408_1462	XI04103 MH00169 XI00681 AC_Contig151.2.eannot.1003 B0403.6 MJ02857 cr01.Contig0.wum.389.1 gi-39586795-emb-CAE65838.1- 14961.m05368	9	-	IPR002057(Isopenicillin N synthetase)	+	+	-	-	-	-
NF_0409_1025	TV00146 MA02361 C13C12.2 14992.m10869 TS01096 XI01270 cr01.Contig1.wum.434.1 MA02249 XI02254 gi-39592287-emb-CAE75508.1- PT00172	11	-	-	+	+	WT	-	-	-
NF_0410_0459	15228.m00006 SS00333 GP03335 MP01318 14099.m00131 gi-39587985-emb-CAE57216.1- T22H6.1 GR02158 14099.m00133 SR01420 cr01.Contig0.wum.180.1 XI03619 cr01.Contig101.wum.7.1 C44B12.6	14	-	IPR010345(Interleukin-17) IPR000173(Glyceraldehyde 3-phosphate dehydrogenase)	+	-	WT	-	-	-
NF_0412_0004	XI01799 AE00618 HC03390 C08F8.9 cr01.Contig7561.wum.2.1 GR00899 AS16712 gi-39593725-emb-CAE62017.1- MJ01233 PT04738 MC05699 MI01907	12	-	-	-	+	WT	-	-	-
NF_0412_0519	PP01305 HC01899 SS01121 XI01182 MC00382 cr01.Contig511.wum.1.1 14992.m10900 cr01.Contig469.wum.4.1 SR00753 AC_56780211.eannot.1003 gi-39591972-emb-CAE75192.1- T19B10.2 MJ03388	13	-	-	+	-	unc Prl unclassified Rup transgene_localization_abnormal Gro	-	-	-
NF_0412_0625	AE00525 AS17358 XI04367 C15C7.5 MH07890 gi-39597695-emb-CAE68386.1- HG01174 OS00837 NB01170 XI04760 14961.m04944 SS02405 cr01.Contig0.wum.991.1	13	-	IPR005374(Protein of unknown function UPF0184) IPR009053(Prefoldin)	-	-	Clr unc fat_content_reduced Gro	-	-	-
NF_0412_1508	MC02868 MJ02154 cr01.Contig39.wum.34.1 PT00972 14980.m02747 SS00667 Y37D8A.16 OS00517 AS12736 gi-39588919-emb-CAE69549.1- TS00766 AE04698	12	-	-	+	+	unc Lva Gro	-	-	-
NF_0412_1534	MP02179 MH00192 TS05947 AS02367 MI06820 14408.m00072 MI04313 AC_59632959.eannot.1003 gi-39597759-emb-CAE68451.1- cr01.Contig0.wum.916.1 14052.m00196 HC05592 C18B2.3 PE00182	14	-	-	+	-	WT	-	-	-
NF_0413_0363	HC09760 ZP00100 AE01976 PP00500 gi-39597298-emb-CAE59526.1- SR00566 14975.m04436 PT00924 BM01605 cr01.Contig2.wum.303.1 TS01871 B0491.5 SS01353 AS00864	14	-	-	-	+	Bmd Let Lva Emb reduced_brood_size	-	-	-
NF_0413_1248	GR00499 TS01918 K02E11.8 cr01.Contig48.wum.31.1 SS02328 MC04784 14992.m10940 PT03984 MP02080 MI05798 AC_59274094.eannot.1003 HG01717 gi-39583389-emb-CAE66364.1- W06A7.2	14	-	IPR008263(Glycoside hydrolase, family 16, active site)	+	+	unc	-	-	-
NF_0414_0910	SR00573 TS00913 C17F4.7 AS11158 cr01.Contig5.wum.126.1 PT03892 gi-39586481-emb-CAE73608.1- gi-39589368-emb-CAE74397.1- TV01053 AS01889 AC_56764241.eannot.1003 14650.m00141 14981.m02418 OS00278 F42A10.6 13100.m00034 PT02805 SR02091 PP00574 13242.m00035 F42A10.7 Y51F10.7 AC03853 PT00675 cr01.Contig5.wum.125.1 ZP00114 cr01.Contig18.wum.168.1 gi-39586482-emb-CAE73609.1- PT03912 HC02611	30	-	IPR014756(Immunoglobulin E-set)	+	+	WT	-	-	-
NF_0416_0115	gi-39593221-emb-CAE64690.1- XI01031 cr01.Contig2411.wum.1.1 MI04650 AC_55398095.eannot.1003 PT03773 PT01139 TS01099 PT00328 cr01.Contig70.wum.20.1 HS01148 ZP00104 12799.m00009 MH03431 GR01533 C46G7.2 HC03276 SS03396 AS02622 MI05758 MH03432	21	-	-	-	-	WT	-	-	-
NF_0417_1395	AC00111 14982.m02218 NB00802 ZK632.9 RS00155 MJ00107 HC02632 gi-39590746-emb-CAE65118.1- SS03349 OS04423 XI04201 MI01389 MH00983 AS02172 GR00640 HC04861 RS00676 cr01.Contig4.wum.359.1 MC05352	19	-	-	-	-	Muv	-	-	+
NF_0419_1162	AC02843 AS02851 DI00105 gi-39583602-emb-CAE65706.1- cr01.Contig202.wum.10.1 TS04134 PT00394 PP00274 XI04590 MJ01219 W01A8.4 MP00257 14379.m00149 TX00222 SS03253 NB00014 GR01085 HC01843 MH07344	19	K03960(NADH dehydrogenase (ubiquinone) 1 beta subcomplex 4)	IPR009866(NADH-ubiquinone oxidoreductase, subunit NDUFB4)	-	+	Bmd Lva Emb	-	-	+
NF_0423_0313	HS00299 AE01760 gi-39588169-emb-CAE68094.1- OS02018 RS00062 GR02457 Y73F8A.6 AE01010 DI01497 AE01699 MJ05167 OS01617 BM00008 MP00801 cr01.Contig738.wum.2.1 cr01.Contig148.wum.10.1 14972.m07327 XI00232 XI04032 SS03041 AE00723 SR00939 PT00670 AC03159 MI00887 HG01778 MH01053 MC01049 AC02833 AC_59191037.eannot.1003 MJ04476 MA00185 TS01044 TS01203 XI00088	35	-	IPR013032(EGF-like region)	+	+	WT	-	-	-
